# Supplementary material for: Between-Country Inequalities in the Neglected Tropical Disease Burden in 1990 and 2010, with Projections for 2020
Source: PLoS Negl Trop Dis. 2016 May 12;10(5):e0004560. doi: 10.1371/journal.pntd.0004560 (PMC4865216; doi:10.1371/journal.pntd.0004560)
Supplement: S1 Datafile — (XLSX) [file pntd.0004560.s002.xlsx]

## Sheet: Readme
Content of this workbook	Data underlying the analysis presented in the following manuscript:
Title manuscript	Between-country inequalities in the neglected tropical disease burden in 1990 and 2010, with projections for 2020.
Authors	Wilma A Stolk1*, Margarete C Kulik1,2, Epke A le Rutte1, Julie Jacobson3, Jan Hendrik Richardus1, Sake J de Vlas1¶, Tanja AJ Houweling1¶
Affiliations of authors	1 Department of Public Health, Erasmus MC, University Medical Center Rotterdam, the Netherlands
	2 Center for Tobacco Control Research and Education, University of California, San Francisco, USA
	3 Bill & Melinda Gates Foundation, Seattle, USA
Corresponding author	Wilma A Stolk1*
	w.stolk@erasmusmc.nl
Funding	This work was funded by the Bill & Melinda Gates Foundation [Grant: OPP1086560] awarded to the Department of Public Health, Erasmus MC, Rotterdam.
Acknowledgements	We thank the Institute for Health Metrics and Evaluation (IHME) for providing the detailed GBD estimates and background documentation. This study would not have been possible without the input of the NTD experts at WHO and elsewhere on interpreting the WHO Roadmap targets for our calculations. We thank Elise Peters and Cora Speelman for project management and organization of scientific meetings.
Description of variables and datasources
	Variable name	Description						Data source
	Disease	One of the following neglected tropical diseases: Chagas Disease, HAT, Leprosy, LF, Onchocerciasis, Schistosomiasis, STH, Trachoma, VL
	Country	Country name
	WHO_Region	WHO region to which the country belongs						Definition of region groupings. Geneva: World Health Organization; 2015 [cited 2015 26 April]; Available from: http://www.who.int/healthinfo/global_burden_disease/definition_regions/en/.
	GBD_region	GBD region to which the country belongs						Based on Country classification into regions as used in the GBD 2010 study
	GNI_classifcation_1990	Countries are classified into four income groups, based on their Gross National Income (GNI) per capita (Atlas Method) in 1990, using the 1990 World Bank classification: low income (GNI <= 610); lower middle income (GNI 611-2,465); upper middle income (GNI 2,466-7,620); high income (GNI > 7,620)
	GNI_classifcation_2010	Countries are classified into four income groups, based on their Gross National Income (GNI) per capita (Atlas Method) in 2010, using the 2010 World Bank classification. Low income countries are those with a GNI of 1,005 US$ or less. Lower-middle and upper-middle income countries had a GNI of 1,006 - 3,975 US$ and 3,976 - 12,275 US$, respectively. Countries with a GNI of 12,276 US$ or more are cl…						World Bank. World Development Indicators 2012. Washington, D.C.: World Bank; 2012. (http://data.worldbank.org/sites/default/files/wdi-2012-ebook.pdf, accessed 17/12/2015)
	GNI 1990	GNI per capita, Atlas method (current US$) for the selected country in 1990						Obtained from the website of the world Bank: http://data.worldbank.org/indicator/NY.GNP.PCAP.CD (Accessed 17/12/2015)
	GNI 2010	GNI per capita, Atlas method (current US$) for the selected country in 2010						Obtained from the website of the world Bank: http://data.worldbank.org/indicator/NY.GNP.PCAP.CD (Accessed 17/12/2015)
	Year	Year for which data are given
	Population	UNPOP demographic data and projections, in thousands						United Nations Department of Economic and Social affairs, Population Division, Population Estimates and Projections Section (http://esa.un.org/unpd/wpp/unpp/panel_population.htm; assessed 10 April 2015).
	Popweight_perGNIgroup	Proportion of the total population of the GNI income group that is in the selected country (baed in the GNI classification of 2010)						Calculated
	Burden	Burden of disease in absolute number of DALYs for the given country, NTD and year.
		The data for 1990 and 2010 come from the GBD 2010 study, and were kindly made available by the Institute for Health Metrics and Evaluation (IHME), Seattle, USA						Murray CJL, Vos T, Lozano R, Naghavi M, Flaxman AD, et al. (2012) Disability-adjusted life years (DALYs) for 291 diseases and injuries in 21 regions, 1990-2010: a systematic analysis for the Global Burden of Disease Study 2010. Lancet 380: 2197–2223.
		The projections for 2020 were estimated as explained in De Vlas et al.						De Vlas, S. J., W. A. Stolk, et al. "Concerted efforts to control or eliminate neglected tropical diseases: how much health will be gained?" PLoS negl Trop Dis (submitted, paper 1 of this collection).
	Percent2010burden	Proportion of the global burden of disease in 2010, for the selected NTD, that is in the selected country						Calculated
	Rank2010	Ranking based on the variable "Percent2010burden", used to identify the 5 countries with the highest burden in absolute terms						Calculated
	Rate	Burden of disease in DALYs for the given country, NTD and year, per 100000 population, crude rate calculated as Burden/Population*100000						Calculated
	Endemic	Indicator variable for presence of the disease in the country						Calculated

## Sheet: Data BoD by country, year, GNI
Disease	Country	WHO_Region	GBD_region	GNI_classifcation_1990	GNI_classifcation_2010	GNI 1990	GNI 2010	Year	Population	Popweight_perGNIgroup	Burden	Percent2010burden	Rank2010	Rate	Endemic
Chagas Disease	Afghanistan	Eastern Mediterranean	South Asia region	1 low	1 low		520	1990	11731.2	0.0235268	0	0	99	0	0
Chagas Disease	Albania	Europe	Central and Eastern Europe and Central Asia region	2 lower-middle	3 higher-middle	680	4360	1990	3446.88	0.00166191	0	0	99	0	0
Chagas Disease	Algeria	Africa	North Africa and Middle East region	2 lower-middle	3 higher-middle	2360	4470	1990	26239.7	0.0126515	0	0	99	0	0
Chagas Disease	Angola	Africa	Sub-Saharan Africa region	2 lower-middle	2 lower middle	550	3550	1990	10333.8	0.00586004	0	0	99	0	0
Chagas Disease	Antigua and Barbuda	Americas	Latin America and Caribbean region	3 higher-middle	3 higher-middle	5740	12620	1990	61.906	2.98479e-05	0.45	1.36381e-06	99	0.726909	1
Chagas Disease	Argentina	Americas	Latin America and Caribbean region	2 lower-middle	3 higher-middle	3170	10600	1990	32624.9	0.0157301	42254.7	0.0812464	3	129.517	1
Chagas Disease	Armenia	Europe	Central and Eastern Europe and Central Asia region	..	2 lower middle		3370	1990	3544.7	0.0020101	0	0	99	0	0
Chagas Disease	Australia	Western Pacific	High-income regions	4 high	4 high	17340	46490	1990	17096.9	0.0179737	0	0	99	0	0
Chagas Disease	Austria	Europe	High-income regions	4 high	4 high	20560	49340	1990	7670	0.00806335	0	0	99	0	0
Chagas Disease	Azerbaijan	Europe	Central and Eastern Europe and Central Asia region	..	3 higher-middle		5370	1990	7216.5	0.00347943	0	0	99	0	0
Chagas Disease	Bahrain	Eastern Mediterranean	North Africa and Middle East region	3 higher-middle	4 high	7220	18660	1990	495.944	0.000521378	0	0	99	0	0
Chagas Disease	Bangladesh	South-East Asia	South Asia region	1 low	1 low	300	780	1990	107386	0.215362	0	0	99	0	0
Chagas Disease	Barbados	Americas	Latin America and Caribbean region	3 higher-middle	4 high	6790	15800	1990	259.336	0.000272636	2.92	7.60096e-06	99	1.12595	1
Chagas Disease	Belarus	Europe	Central and Eastern Europe and Central Asia region	..	3 higher-middle		5990	1990	10259.9	0.00494679	0	0	99	0	0
Chagas Disease	Belgium	Europe	High-income regions	4 high	4 high	19370	47200	1990	9978.24	0.01049	0	0	99	0	0
Chagas Disease	Belize	Americas	Latin America and Caribbean region	2 lower-middle	2 lower middle	2230	3970	1990	187.552	0.000106356	317.85	0.000678813	99	169.473	1
Chagas Disease	Benin	Africa	Sub-Saharan Africa region	1 low	1 low	360	710	1990	5001.27	0.01003	0	0	99	0	0
Chagas Disease	Bhutan	South-East Asia	South Asia region	1 low	2 lower middle	580	1990	1990	535.738	0.000303802	0	0	99	0	0
Chagas Disease	Bolivia	Americas	Latin America and Caribbean region	2 lower-middle	2 lower middle	720	1810	1990	6794.05	0.00385272	5490.96	0.016593	99	80.8202	1
Chagas Disease	Bosnia and Herzegovina	Europe	Central and Eastern Europe and Central Asia region	..	3 higher-middle		4690	1990	4526.51	0.00218245	0	0	99	0	0
Chagas Disease	Botswana	Africa	Sub-Saharan Africa region	2 lower-middle	3 higher-middle	2540	5480	1990	1383.91	0.000667252	0	0	99	0	0
Chagas Disease	Brazil	Americas	Latin America and Caribbean region	3 higher-middle	3 higher-middle	2710	9640	1990	149648	0.0721529	331528	0.504938	1	221.538	1
Chagas Disease	Brunei	Western Pacific	High-income regions	4 high	4 high	12550		1990	256.929	0.000270105	0	0	99	0	0
Chagas Disease	Bulgaria	Europe	Central and Eastern Europe and Central Asia region	2 lower-middle	3 higher-middle	2260	6630	1990	8821.11	0.00425309	0	0	99	0	0
Chagas Disease	Burkina Faso	Africa	Sub-Saharan Africa region	1 low	1 low	330	610	1990	8811.03	0.0176705	0	0	99	0	0
Chagas Disease	Burundi	Africa	Sub-Saharan Africa region	1 low	1 low	210	200	1990	5605.87	0.0112425	0	0	99	0	0
Chagas Disease	Cambodia	Western Pacific	East Asia and Pacific region	1 low	1 low		740	1990	9057.34	0.0181644	0	0	99	0	0
Chagas Disease	Cameroon	Africa	Sub-Saharan Africa region	2 lower-middle	2 lower middle	920	1170	1990	12070.4	0.00684477	0	0	99	0	0
Chagas Disease	Canada	Americas	High-income regions	4 high	4 high	20430	44450	1990	27657.8	0.0290762	0	0	99	0	0
Chagas Disease	Cape Verde	Africa	Sub-Saharan Africa region	2 lower-middle	2 lower middle	890	3410	1990	351.96	0.000199587	0	0	99	0	0
Chagas Disease	Central African Republic	Africa	Sub-Saharan Africa region	1 low	1 low	460	470	1990	2912.82	0.00584165	0	0	99	0	0
Chagas Disease	Chad	Africa	Sub-Saharan Africa region	1 low	1 low	270	910	1990	5951.57	0.0119358	0	0	99	0	0
Chagas Disease	Chile	Americas	Latin America and Caribbean region	2 lower-middle	3 higher-middle	2260	10800	1990	13213.9	0.00637109	18936.2	0.00585367	99	143.305	1
Chagas Disease	China	Western Pacific	East Asia and Pacific region	1 low	3 higher-middle	330	4300	1990	1.16543e+06	0.561911	0	0	99	0	0
Chagas Disease	Colombia	Americas	Latin America and Caribbean region	2 lower-middle	3 higher-middle	1220	5540	1990	33306.9	0.0160589	21472.8	0.0203302	5	64.4693	1
Chagas Disease	Comoros	Africa	Sub-Saharan Africa region	1 low	1 low	560	780	1990	412.79	0.000827847	0	0	99	0	0
Chagas Disease	Congo	Africa	Sub-Saharan Africa region	2 lower-middle	2 lower middle	920	2230	1990	2383.28	0.00135149	0	0	99	0	0
Chagas Disease	Costa Rica	Americas	Latin America and Caribbean region	2 lower-middle	3 higher-middle	2320	7100	1990	3078.55	0.00148432	2075.8	0.0038009	99	67.4278	1
Chagas Disease	Côte d’Ivoire	Africa	Sub-Saharan Africa region	2 lower-middle	2 lower middle	760	1210	1990	12115.8	0.00687054	0	0	99	0	0
Chagas Disease	Croatia	Europe	Central and Eastern Europe and Central Asia region	..	4 high		13740	1990	4793.52	0.00503935	0	0	99	0	0
Chagas Disease	Cuba	Americas	Latin America and Caribbean region	2 lower-middle	3 higher-middle	2660	5570	1990	10600.8	0.00511119	74.49	0.000255214	99	0.70268	1
Chagas Disease	Cyprus	Europe	High-income regions	4 high	4 high	9510	30690	1990	766.611	0.000805926	0	0	99	0	0
Chagas Disease	Czech Republic	Europe	Central and Eastern Europe and Central Asia region	..	4 high		19210	1990	10326	0.0108555	0	0	99	0	0
Chagas Disease	Democratic Republic of the Congo	Africa	Sub-Saharan Africa region	1 low	1 low	240	300	1990	34910.6	0.0700129	0	0	99	0	0
Chagas Disease	Denmark	Europe	High-income regions	4 high	4 high	24530	60820	1990	5140.33	0.00540395	0	0	99	0	0
Chagas Disease	Djibouti	Eastern Mediterranean	Sub-Saharan Africa region	2 lower-middle	2 lower middle			1990	589.924	0.00033453	0	0	99	0	0
Chagas Disease	Dominican Republic	Americas	Latin America and Caribbean region	2 lower-middle	3 higher-middle	870	5180	1990	7245.13	0.00349323	39.42	0.000141963	99	0.54409	1
Chagas Disease	Ecuador	Americas	Latin America and Caribbean region	2 lower-middle	3 higher-middle	1370	4410	1990	10123.6	0.00488108	1992.9	0.00581825	99	19.6857	1
Chagas Disease	Egypt	Eastern Mediterranean	North Africa and Middle East region	1 low	2 lower middle	750	2390	1990	56336.6	0.0319469	0	0	99	0	0
Chagas Disease	El Salvador	Americas	Latin America and Caribbean region	2 lower-middle	2 lower middle	910	3450	1990	5344.23	0.00303056	5643.89	0.0100461	99	105.607	1
Chagas Disease	Equatorial Guinea	Africa	Sub-Saharan Africa region	1 low	4 high	290	12980	1990	373.851	0.000393023	0	0	99	0	0
Chagas Disease	Eritrea	Africa	Sub-Saharan Africa region	..	1 low		380	1990	3272.56	0.0065631	0	0	99	0	0
Chagas Disease	Estonia	Europe	Central and Eastern Europe and Central Asia region	..	4 high		14570	1990	1565.32	0.0016456	0	0	99	0	0
Chagas Disease	Ethiopia	Africa	Sub-Saharan Africa region	1 low	1 low	260	380	1990	48042.8	0.0963494	0	0	99	0	0
Chagas Disease	Federated States of Micronesia	Western Pacific	East Asia and Pacific region	..	2 lower middle		2870	1990	96.331	5.46266e-05	0	0	99	0	0
Chagas Disease	Fiji	Western Pacific	East Asia and Pacific region	2 lower-middle	2 lower middle	1790	3650	1990	728.339	0.000413021	0	0	99	0	0
Chagas Disease	Finland	Europe	High-income regions	4 high	4 high	26000	49330	1990	4986.7	0.00524244	0	0	99	0	0
Chagas Disease	France	Europe	High-income regions	4 high	4 high	20660	43790	1990	56845.7	0.059761	0	0	99	0	0
Chagas Disease	Gabon	Africa	Sub-Saharan Africa region	3 higher-middle	3 higher-middle	4810	8410	1990	946.703	0.000456452	0	0	99	0	0
Chagas Disease	Georgia	Europe	Central and Eastern Europe and Central Asia region	..	2 lower middle		2680	1990	5460.31	0.00309639	0	0	99	0	0
Chagas Disease	Germany	Europe	High-income regions	4 high	4 high	21330	44780	1990	80487.2	0.0846148	0	0	99	0	0
Chagas Disease	Ghana	Africa	Sub-Saharan Africa region	1 low	2 lower middle	400	1250	1990	14628.7	0.00829553	0	0	99	0	0
Chagas Disease	Greece	Europe	High-income regions	3 higher-middle	4 high	9000	27580	1990	10160.5	0.0106816	0	0	99	0	0
Chagas Disease	Grenada	Americas	Latin America and Caribbean region	2 lower-middle	3 higher-middle	2250	7050	1990	96.286	4.64242e-05	1.03	2.69125e-06	99	1.06973	1
Chagas Disease	Guatemala	Americas	Latin America and Caribbean region	2 lower-middle	2 lower middle	930	2680	1990	8890.33	0.00504146	7840.47	0.00845153	99	88.191	1
Chagas Disease	Guinea	Africa	Sub-Saharan Africa region	1 low	1 low	430	390	1990	6020.11	0.0120733	0	0	99	0	0
Chagas Disease	Guinea-Bissau	Africa	Sub-Saharan Africa region	1 low	1 low	210	540	1990	1017.38	0.00204036	0	0	99	0	0
Chagas Disease	Guyana	Americas	Latin America and Caribbean region	1 low	2 lower middle	390	2900	1990	725.043	0.000411152	1460.01	0.001894	99	201.369	1
Chagas Disease	Haiti	Americas	Latin America and Caribbean region	1 low	1 low		650	1990	7110.12	0.0142593	75.26	0.000227138	99	1.05849	1
Chagas Disease	Honduras	Americas	Latin America and Caribbean region	1 low	2 lower middle	690	1920	1990	4903.69	0.00278075	5378.18	0.0173405	99	109.676	1
Chagas Disease	Hungary	Europe	Central and Eastern Europe and Central Asia region	3 higher-middle	4 high		13050	1990	10385.1	0.0109176	0	0	99	0	0
Chagas Disease	Iceland	Europe	High-income regions	4 high	4 high	24680	36710	1990	254.83	0.000267899	0	0	99	0	0
Chagas Disease	India	South-East Asia	South Asia region	1 low	2 lower middle	390	1260	1990	868891	0.492724	0	0	99	0	0
Chagas Disease	Indonesia	South-East Asia	East Asia and Pacific region	1 low	2 lower middle	610	2530	1990	178633	0.101298	0	0	99	0	0
Chagas Disease	Iran	Eastern Mediterranean	North Africa and Middle East region	2 lower-middle	3 higher-middle	2390		1990	56361.9	0.0271748	0	0	99	0	0
Chagas Disease	Iraq	Eastern Mediterranean	North Africa and Middle East region	3 higher-middle	2 lower middle		4420	1990	17517.5	0.0099337	0	0	99	0	0
Chagas Disease	Ireland	Europe	High-income regions	4 high	4 high	12560	44100	1990	3531.18	0.00371228	0	0	99	0	0
Chagas Disease	Israel	Europe	High-income regions	4 high	4 high	10860	29480	1990	4499.16	0.00472989	0	0	99	0	0
Chagas Disease	Italy	Europe	High-income regions	4 high	4 high	18610	37700	1990	56831.9	0.0597464	0	0	99	0	0
Chagas Disease	Jamaica	Americas	Latin America and Caribbean region	2 lower-middle	3 higher-middle	1790	4590	1990	2365.21	0.00114039	17.48	4.8297e-05	99	0.739046	1
Chagas Disease	Japan	Western Pacific	High-income regions	4 high	4 high	27560	41980	1990	122249	0.128519	0	0	99	0	0
Chagas Disease	Jordan	Eastern Mediterranean	North Africa and Middle East region	2 lower-middle	3 higher-middle	1430	4120	1990	3358.45	0.00161928	0	0	99	0	0
Chagas Disease	Kazakhstan	Europe	Central and Eastern Europe and Central Asia region	..	3 higher-middle		7440	1990	16171.9	0.00779727	0	0	99	0	0
Chagas Disease	Kenya	Africa	Sub-Saharan Africa region	1 low	1 low	380	1000	1990	23446.4	0.0470217	0	0	99	0	0
Chagas Disease	Kiribati	Western Pacific	East Asia and Pacific region	2 lower-middle	2 lower middle	720	1890	1990	71.04	4.02848e-05	0	0	99	0	0
Chagas Disease	Kuwait	Eastern Mediterranean	North Africa and Middle East region	4 high	4 high		41540	1990	2059.77	0.00216541	0	0	99	0	0
Chagas Disease	Kyrgyzstan	Europe	Central and Eastern Europe and Central Asia region	..	1 low		850	1990	4394.5	0.00881314	0	0	99	0	0
Chagas Disease	Laos	Western Pacific	East Asia and Pacific region	1 low	2 lower middle	190	1000	1990	4244.52	0.00240695	0	0	99	0	0
Chagas Disease	Latvia	Europe	Central and Eastern Europe and Central Asia region	..	3 higher-middle		12720	1990	2663.98	0.00128444	0	0	99	0	0
Chagas Disease	Lebanon	Eastern Mediterranean	North Africa and Middle East region	2 lower-middle	3 higher-middle	1360	8450	1990	2703.02	0.00130326	0	0	99	0	0
Chagas Disease	Lesotho	Africa	Sub-Saharan Africa region	1 low	2 lower middle	550	1160	1990	1597.53	0.000905917	0	0	99	0	0
Chagas Disease	Liberia	Africa	Sub-Saharan Africa region	1 low	1 low		250	1990	2102.88	0.0042173	0	0	99	0	0
Chagas Disease	Libya	Eastern Mediterranean	North Africa and Middle East region	3 higher-middle	3 higher-middle		12250	1990	4259.81	0.00205387	0	0	99	0	0
Chagas Disease	Lithuania	Europe	Central and Eastern Europe and Central Asia region	..	3 higher-middle		12350	1990	3697.39	0.0017827	0	0	99	0	0
Chagas Disease	Luxembourg	Europe	High-income regions	4 high	4 high	26450	69350	1990	381.79	0.00040137	0	0	99	0	0
Chagas Disease	Macedonia	Europe	Central and Eastern Europe and Central Asia region	..	3 higher-middle		4720	1990	2009.71	0.000968981	0	0	99	0	0
Chagas Disease	Madagascar	Africa	Sub-Saharan Africa region	1 low	1 low	240	420	1990	11545.8	0.023155	0	0	99	0	0
Chagas Disease	Malawi	Africa	Sub-Saharan Africa region	1 low	1 low	180	350	1990	9447.12	0.0189461	0	0	99	0	0
Chagas Disease	Malaysia	Western Pacific	East Asia and Pacific region	2 lower-middle	3 higher-middle	2370	8200	1990	18211.1	0.00878047	0	0	99	0	0
Chagas Disease	Maldives	South-East Asia	East Asia and Pacific region	1 low	3 higher-middle		5960	1990	215.859	0.000104076	0	0	99	0	0
Chagas Disease	Mali	Africa	Sub-Saharan Africa region	1 low	1 low	270	610	1990	7964.07	0.0159719	0	0	99	0	0
Chagas Disease	Malta	Europe	High-income regions	3 higher-middle	4 high	7600	20090	1990	375.295	0.000394542	0	0	99	0	0
Chagas Disease	Mauritania	Africa	Sub-Saharan Africa region	1 low	2 lower middle	490	1140	1990	2024.16	0.00114785	0	0	99	0	0
Chagas Disease	Mauritius	Africa	Sub-Saharan Africa region	2 lower-middle	3 higher-middle	2440	7970	1990	1055.86	0.000509085	0	0	99	0	0
Chagas Disease	Mexico	Americas	Latin America and Caribbean region	3 higher-middle	3 higher-middle	2750	8720	1990	86077	0.041502	79934.6	0.235588	2	92.864	1
Chagas Disease	Moldova	Europe	Central and Eastern Europe and Central Asia region	..	2 lower middle		1820	1990	4364.11	0.00247477	0	0	99	0	0
Chagas Disease	Mongolia	Western Pacific	Central and Eastern Europe and Central Asia region	2 lower-middle	2 lower middle	1430	2000	1990	2184.16	0.00123858	0	0	99	0	0
Chagas Disease	Montenegro	Europe	Central and Eastern Europe and Central Asia region	..	3 higher-middle		6870	1990	614.601	0.00029633	0	0	99	0	0
Chagas Disease	Morocco	Eastern Mediterranean	North Africa and Middle East region	2 lower-middle	2 lower middle	1100	2830	1990	24675	0.0139925	0	0	99	0	0
Chagas Disease	Mozambique	Africa	Sub-Saharan Africa region	1 low	1 low	180	460	1990	13568	0.0272104	0	0	99	0	0
Chagas Disease	Myanmar	South-East Asia	East Asia and Pacific region	1 low	1 low			1990	42123	0.0844774	0	0	99	0	0
Chagas Disease	Namibia	Africa	Sub-Saharan Africa region	2 lower-middle	3 higher-middle	2020	4350	1990	1415.45	0.000682457	0	0	99	0	0
Chagas Disease	Nepal	South-East Asia	South Asia region	1 low	1 low	210	540	1990	18111.2	0.0363219	0	0	99	0	0
Chagas Disease	Netherlands	Europe	High-income regions	4 high	4 high	20140	53320	1990	14890.3	0.015654	0	0	99	0	0
Chagas Disease	New Zealand	Western Pacific	High-income regions	4 high	4 high	13640	29390	1990	3397.98	0.00357224	0	0	99	0	0
Chagas Disease	Nicaragua	Americas	Latin America and Caribbean region	2 lower-middle	2 lower middle	310	1480	1990	4137.79	0.00234642	3930.85	0.00652395	99	94.9988	1
Chagas Disease	Niger	Africa	Sub-Saharan Africa region	1 low	1 low	300	360	1990	7753.91	0.0155504	0	0	99	0	0
Chagas Disease	Nigeria	Africa	Sub-Saharan Africa region	1 low	2 lower middle	290	1460	1990	95617.4	0.054222	0	0	99	0	0
Chagas Disease	North Korea	South-East Asia	East Asia and Pacific region	2 lower-middle	1 low			1990	20194.4	0.0404996	0	0	99	0	0
Chagas Disease	Norway	Europe	High-income regions	4 high	4 high	26510	88430	1990	4240.37	0.00445784	0	0	99	0	0
Chagas Disease	Oman	Eastern Mediterranean	North Africa and Middle East region	3 higher-middle	4 high	5710	17120	1990	1810.1	0.00190293	0	0	99	0	0
Chagas Disease	Pakistan	Eastern Mediterranean	South Asia region	1 low	2 lower middle	420	1080	1990	111091	0.0629966	0	0	99	0	0
Chagas Disease	Palestine	Europe	North Africa and Middle East region		2 lower middle	#N/A	#N/A	1990	2081.35	0.00118027	0	0	99	0	0
Chagas Disease	Panama	Americas	Latin America and Caribbean region	2 lower-middle	3 higher-middle	2160	8170	1990	2486.78	0.001199	2369.05	0.00451688	99	95.2659	1
Chagas Disease	Papua New Guinea	Western Pacific	East Asia and Pacific region	2 lower-middle	2 lower middle	820	1290	1990	4157.9	0.00235783	0	0	99	0	0
Chagas Disease	Paraguay	Americas	Latin America and Caribbean region	2 lower-middle	2 lower middle		2930	1990	4249.75	0.00240991	3004.35	0.0146473	99	70.6948	1
Chagas Disease	Peru	Americas	Latin America and Caribbean region	2 lower-middle	3 higher-middle	880	4380	1990	21772	0.0104974	15113.5	0.014858	99	69.4169	1
Chagas Disease	Philippines	Western Pacific	East Asia and Pacific region	2 lower-middle	2 lower middle	720	2750	1990	61948.7	0.0351294	0	0	99	0	0
Chagas Disease	Poland	Europe	Central and Eastern Europe and Central Asia region	2 lower-middle	4 high		12630	1990	38149.9	0.0401064	0	0	99	0	0
Chagas Disease	Portugal	Europe	High-income regions	3 higher-middle	4 high	7140	22930	1990	9899.45	0.0104071	0	0	99	0	0
Chagas Disease	Qatar	Eastern Mediterranean	North Africa and Middle East region	4 high	4 high		65840	1990	476.517	0.000500955	0	0	99	0	0
Chagas Disease	Romania	Europe	Central and Eastern Europe and Central Asia region	2 lower-middle	3 higher-middle	1710	8430	1990	23372.1	0.0112688	0	0	99	0	0
Chagas Disease	Russian Federation	Europe	Central and Eastern Europe and Central Asia region	..	3 higher-middle		9980	1990	148149	0.0714298	0	0	99	0	0
Chagas Disease	Rwanda	Africa	Sub-Saharan Africa region	1 low	1 low	350	550	1990	7214.7	0.014469	0	0	99	0	0
Chagas Disease	Saint Lucia	Americas	Latin America and Caribbean region	2 lower-middle	3 higher-middle	2730	6580	1990	138.18	6.66234e-05	1.45	3.80048e-06	99	1.04936	1
Chagas Disease	Saint Vincent and the Grenadines	Americas	Latin America and Caribbean region	2 lower-middle	3 higher-middle	1740	6030	1990	107.509	5.18354e-05	0.5	2.09117e-06	99	0.465077	1
Chagas Disease	Samoa	Western Pacific	East Asia and Pacific region	2 lower-middle	2 lower middle		3220	1990	162.865	9.23562e-05	0	0	99	0	0
Chagas Disease	São Tomé and Príncipe	Africa	Sub-Saharan Africa region	1 low	2 lower middle		1190	1990	117.395	6.65715e-05	0	0	99	0	0
Chagas Disease	Saudi Arabia	Eastern Mediterranean	North Africa and Middle East region	3 higher-middle	4 high	7230	18470	1990	16206.1	0.0170372	0	0	99	0	0
Chagas Disease	Senegal	Africa	Sub-Saharan Africa region	2 lower-middle	2 lower middle	710	1040	1990	7514.11	0.00426104	0	0	99	0	0
Chagas Disease	Serbia	Europe	Central and Eastern Europe and Central Asia region	..	3 higher-middle		5850	1990	9735.43	0.00469393	0	0	99	0	0
Chagas Disease	Seychelles	Africa	Sub-Saharan Africa region	3 higher-middle	3 higher-middle	5000	10190	1990	69.474	3.34969e-05	0	0	99	0	0
Chagas Disease	Sierra Leone	Africa	Sub-Saharan Africa region	1 low	1 low	200	470	1990	4042.68	0.00810756	0	0	99	0	0
Chagas Disease	Singapore	Western Pacific	High-income regions	4 high	4 high	12040	44790	1990	3016.4	0.0031711	0	0	99	0	0
Chagas Disease	Slovakia	Europe	Central and Eastern Europe and Central Asia region	..	4 high		17130	1990	5277.71	0.00554837	0	0	99	0	0
Chagas Disease	Slovenia	Europe	Central and Eastern Europe and Central Asia region	..	4 high		24540	1990	2003.77	0.00210653	0	0	99	0	0
Chagas Disease	Solomon Islands	Western Pacific	East Asia and Pacific region	1 low	2 lower middle		910	1990	311.849	0.000176841	0	0	99	0	0
Chagas Disease	Somalia	Eastern Mediterranean	Sub-Saharan Africa region	1 low	1 low	150		1990	6321.62	0.012678	0	0	99	0	0
Chagas Disease	South Africa	Africa	Sub-Saharan Africa region	3 higher-middle	3 higher-middle	3390	6240	1990	36793.5	0.01774	0	0	99	0	0
Chagas Disease	South Korea	Western Pacific	High-income regions	3 higher-middle	4 high	6480	21320	1990	42972.3	0.045176	0	0	99	0	0
Chagas Disease	Spain	Europe	High-income regions	4 high	4 high	12220	32130	1990	38883	0.0408771	0	0	99	0	0
Chagas Disease	Sri Lanka	South-East Asia	East Asia and Pacific region	1 low	2 lower middle	470	2260	1990	17324	0.00982395	0	0	99	0	0
Chagas Disease	Sudan	Eastern Mediterranean	Sub-Saharan Africa region	1 low	2 lower middle	530	1200	1990	20008.8	0.0146152	0	0	99	0	0
Chagas Disease	Suriname	Americas	Latin America and Caribbean region	3 higher-middle	3 higher-middle	1430	7900	1990	406.764	0.000196121	4.33	9.78306e-06	99	1.0645	1
Chagas Disease	Swaziland	Africa	Sub-Saharan Africa region	2 lower-middle	2 lower middle	1230	2600	1990	862.728	0.000489229	0	0	99	0	0
Chagas Disease	Sweden	Europe	High-income regions	4 high	4 high	27760	53810	1990	8559.11	0.00899805	0	0	99	0	0
Chagas Disease	Switzerland	Europe	High-income regions	4 high	4 high	36900	77360	1990	6673.92	0.00701618	0	0	99	0	0
Chagas Disease	Syria	Eastern Mediterranean	North Africa and Middle East region	2 lower-middle	2 lower middle	910		1990	12451.5	0.00706092	0	0	99	0	0
Chagas Disease	Tajikistan	Europe	Central and Eastern Europe and Central Asia region	..	1 low		730	1990	5297.29	0.0106237	0	0	99	0	0
Chagas Disease	Tanzania	Africa	Sub-Saharan Africa region	1 low	1 low	200	690	1990	25484.8	0.0511096	0	0	99	0	0
Chagas Disease	Thailand	South-East Asia	East Asia and Pacific region	2 lower-middle	3 higher-middle	1490	4300	1990	56582.7	0.0272813	0	0	99	0	0
Chagas Disease	The Bahamas	Americas	Latin America and Caribbean region	4 high	4 high	14040	21660	1990	256.338	0.000612263	1.85	5.67345e-06	99	0.721703	1
Chagas Disease	The Gambia	Africa	Sub-Saharan Africa region	1 low	1 low	320	580	1990	916.811	0.00118475	0	0	99	0	0
Chagas Disease	Timor-Leste	South-East Asia	East Asia and Pacific region	..	2 lower middle		3000	1990	751.488	0.000426148	0	0	99	0	0
Chagas Disease	Togo	Africa	Sub-Saharan Africa region	1 low	1 low	400	450	1990	3787.6	0.00759601	0	0	99	0	0
Chagas Disease	Tonga	Western Pacific	East Asia and Pacific region	2 lower-middle	2 lower middle	1220	3480	1990	95.165	5.39654e-05	0	0	99	0	0
Chagas Disease	Trinidad and Tobago	Americas	Latin America and Caribbean region	3 higher-middle	4 high	3710	15660	1990	1221.9	0.00128457	9.99	2.68034e-05	99	0.817577	1
Chagas Disease	Tunisia	Eastern Mediterranean	North Africa and Middle East region	2 lower-middle	3 higher-middle	1430	4160	1990	8135.3	0.00392243	0	0	99	0	0
Chagas Disease	Turkey	Europe	North Africa and Middle East region	2 lower-middle	3 higher-middle	2300	9950	1990	53994.6	0.0260335	0	0	99	0	0
Chagas Disease	Turkmenistan	Europe	Central and Eastern Europe and Central Asia region	..	2 lower middle		4070	1990	3668	0.00208002	0	0	99	0	0
Chagas Disease	Uganda	Africa	Sub-Saharan Africa region	1 low	1 low	320	530	1990	17534.8	0.035166	0	0	99	0	0
Chagas Disease	Ukraine	Europe	Central and Eastern Europe and Central Asia region	..	2 lower middle	1610	2990	1990	51658.6	0.0292942	0	0	99	0	0
Chagas Disease	United Arab Emirates	Eastern Mediterranean	North Africa and Middle East region	4 high	4 high		34140	1990	1806.5	0.00189914	0	0	99	0	0
Chagas Disease	United Kingdom	Europe	High-income regions	4 high	4 high	17160	40470	1990	57214.5	0.0601487	0	0	99	0	0
Chagas Disease	United States	Americas	High-income regions	4 high	4 high	24150	48950	1990	254507	0.267559	0	0	99	0	0
Chagas Disease	Uruguay	Americas	Latin America and Caribbean region	3 higher-middle	3 higher-middle	2840	10390	1990	3109.94	0.00149946	3414.21	0.00428342	99	109.784	1
Chagas Disease	Uzbekistan	Europe	Central and Eastern Europe and Central Asia region	..	2 lower middle		1300	1990	20555.1	0.0116562	0	0	99	0	0
Chagas Disease	Vanuatu	Western Pacific	East Asia and Pacific region	2 lower-middle	2 lower middle	1200	2700	1990	146.633	8.31515e-05	0	0	99	0	0
Chagas Disease	Venezuela	Americas	Latin America and Caribbean region	3 higher-middle	3 higher-middle	2560	11530	1990	19740.8	0.00951801	36042.4	0.0418589	4	182.578	1
Chagas Disease	Vietnam	Western Pacific	East Asia and Pacific region	1 low	2 lower middle	130	1270	1990	68909.9	0.0390769	0	0	99	0	0
Chagas Disease	Yemen	Eastern Mediterranean	North Africa and Middle East region	2 lower-middle	2 lower middle		1250	1990	11790.2	0.00668592	0	0	99	0	0
Chagas Disease	Zambia	Africa	Sub-Saharan Africa region	1 low	2 lower middle	430	1310	1990	7844.52	0.00444841	0	0	99	0	0
Chagas Disease	Zimbabwe	Africa	Sub-Saharan Africa region	2 lower-middle	1 low	860	520	1990	10461.8	0.020981	0	0	99	0	0
HAT	Afghanistan	Eastern Mediterranean	South Asia region	1 low	1 low		520	1990	11731.2	0.0235268	0	0	99	0	0
HAT	Albania	Europe	Central and Eastern Europe and Central Asia region	2 lower-middle	3 higher-middle	680	4360	1990	3446.88	0.00166191	0	0	99	0	0
HAT	Algeria	Africa	North Africa and Middle East region	2 lower-middle	3 higher-middle	2360	4470	1990	26239.7	0.0126515	0	0	99	0	0
HAT	Angola	Africa	Sub-Saharan Africa region	2 lower-middle	2 lower middle	550	3550	1990	10333.8	0.00586004	177503	0.0166761	99	1717.69	1
HAT	Antigua and Barbuda	Americas	Latin America and Caribbean region	3 higher-middle	3 higher-middle	5740	12620	1990	61.906	2.98479e-05	0	0	99	0	0
HAT	Argentina	Americas	Latin America and Caribbean region	2 lower-middle	3 higher-middle	3170	10600	1990	32624.9	0.0157301	0	0	99	0	0
HAT	Armenia	Europe	Central and Eastern Europe and Central Asia region	..	2 lower middle		3370	1990	3544.7	0.0020101	0	0	99	0	0
HAT	Australia	Western Pacific	High-income regions	4 high	4 high	17340	46490	1990	17096.9	0.0179737	0	0	99	0	0
HAT	Austria	Europe	High-income regions	4 high	4 high	20560	49340	1990	7670	0.00806335	0	0	99	0	0
HAT	Azerbaijan	Europe	Central and Eastern Europe and Central Asia region	..	3 higher-middle		5370	1990	7216.5	0.00347943	0	0	99	0	0
HAT	Bahrain	Eastern Mediterranean	North Africa and Middle East region	3 higher-middle	4 high	7220	18660	1990	495.944	0.000521378	0	0	99	0	0
HAT	Bangladesh	South-East Asia	South Asia region	1 low	1 low	300	780	1990	107386	0.215362	0	0	99	0	0
HAT	Barbados	Americas	Latin America and Caribbean region	3 higher-middle	4 high	6790	15800	1990	259.336	0.000272636	0	0	99	0	0
HAT	Belarus	Europe	Central and Eastern Europe and Central Asia region	..	3 higher-middle		5990	1990	10259.9	0.00494679	0	0	99	0	0
HAT	Belgium	Europe	High-income regions	4 high	4 high	19370	47200	1990	9978.24	0.01049	0	0	99	0	0
HAT	Belize	Americas	Latin America and Caribbean region	2 lower-middle	2 lower middle	2230	3970	1990	187.552	0.000106356	0	0	99	0	0
HAT	Benin	Africa	Sub-Saharan Africa region	1 low	1 low	360	710	1990	5001.27	0.01003	9.37	0	99	0.187352	1
HAT	Bhutan	South-East Asia	South Asia region	1 low	2 lower middle	580	1990	1990	535.738	0.000303802	0	0	99	0	0
HAT	Bolivia	Americas	Latin America and Caribbean region	2 lower-middle	2 lower middle	720	1810	1990	6794.05	0.00385272	0	0	99	0	0
HAT	Bosnia and Herzegovina	Europe	Central and Eastern Europe and Central Asia region	..	3 higher-middle		4690	1990	4526.51	0.00218245	0	0	99	0	0
HAT	Botswana	Africa	Sub-Saharan Africa region	2 lower-middle	3 higher-middle	2540	5480	1990	1383.91	0.000667252	0	0	99	0	0
HAT	Brazil	Americas	Latin America and Caribbean region	3 higher-middle	3 higher-middle	2710	9640	1990	149648	0.0721529	0	0	99	0	0
HAT	Brunei	Western Pacific	High-income regions	4 high	4 high	12550		1990	256.929	0.000270105	0	0	99	0	0
HAT	Bulgaria	Europe	Central and Eastern Europe and Central Asia region	2 lower-middle	3 higher-middle	2260	6630	1990	8821.11	0.00425309	0	0	99	0	0
HAT	Burkina Faso	Africa	Sub-Saharan Africa region	1 low	1 low	330	610	1990	8811.03	0.0176705	5958.36	0	99	67.6239	1
HAT	Burundi	Africa	Sub-Saharan Africa region	1 low	1 low	210	200	1990	5605.87	0.0112425	0	0	99	0	0
HAT	Cambodia	Western Pacific	East Asia and Pacific region	1 low	1 low		740	1990	9057.34	0.0181644	0	0	99	0	0
HAT	Cameroon	Africa	Sub-Saharan Africa region	2 lower-middle	2 lower middle	920	1170	1990	12070.4	0.00684477	16112.6	0.0060357	99	133.489	1
HAT	Canada	Americas	High-income regions	4 high	4 high	20430	44450	1990	27657.8	0.0290762	0	0	99	0	0
HAT	Cape Verde	Africa	Sub-Saharan Africa region	2 lower-middle	2 lower middle	890	3410	1990	351.96	0.000199587	0	0	99	0	0
HAT	Central African Republic	Africa	Sub-Saharan Africa region	1 low	1 low	460	470	1990	2912.82	0.00584165	34887.9	0.155989	2	1197.74	1
HAT	Chad	Africa	Sub-Saharan Africa region	1 low	1 low	270	910	1990	5951.57	0.0119358	4742.61	0.138036	3	79.6867	1
HAT	Chile	Americas	Latin America and Caribbean region	2 lower-middle	3 higher-middle	2260	10800	1990	13213.9	0.00637109	0	0	99	0	0
HAT	China	Western Pacific	East Asia and Pacific region	1 low	3 higher-middle	330	4300	1990	1.16543e+06	0.561911	0	0	99	0	0
HAT	Colombia	Americas	Latin America and Caribbean region	2 lower-middle	3 higher-middle	1220	5540	1990	33306.9	0.0160589	0	0	99	0	0
HAT	Comoros	Africa	Sub-Saharan Africa region	1 low	1 low	560	780	1990	412.79	0.000827847	0	0	99	0	0
HAT	Congo	Africa	Sub-Saharan Africa region	2 lower-middle	2 lower middle	920	2230	1990	2383.28	0.00135149	122983	0.00452115	99	5160.23	1
HAT	Costa Rica	Americas	Latin America and Caribbean region	2 lower-middle	3 higher-middle	2320	7100	1990	3078.55	0.00148432	0	0	99	0	0
HAT	Côte d’Ivoire	Africa	Sub-Saharan Africa region	2 lower-middle	2 lower middle	760	1210	1990	12115.8	0.00687054	40769.1	0.00148931	99	336.495	1
HAT	Croatia	Europe	Central and Eastern Europe and Central Asia region	..	4 high		13740	1990	4793.52	0.00503935	0	0	99	0	0
HAT	Cuba	Americas	Latin America and Caribbean region	2 lower-middle	3 higher-middle	2660	5570	1990	10600.8	0.00511119	0	0	99	0	0
HAT	Cyprus	Europe	High-income regions	4 high	4 high	9510	30690	1990	766.611	0.000805926	0	0	99	0	0
HAT	Czech Republic	Europe	Central and Eastern Europe and Central Asia region	..	4 high		19210	1990	10326	0.0108555	0	0	99	0	0
HAT	Democratic Republic of the Congo	Africa	Sub-Saharan Africa region	1 low	1 low	240	300	1990	34910.6	0.0700129	619731	0.517693	1	1775.2	1
HAT	Denmark	Europe	High-income regions	4 high	4 high	24530	60820	1990	5140.33	0.00540395	0	0	99	0	0
HAT	Djibouti	Eastern Mediterranean	Sub-Saharan Africa region	2 lower-middle	2 lower middle			1990	589.924	0.00033453	0	0	99	0	0
HAT	Dominican Republic	Americas	Latin America and Caribbean region	2 lower-middle	3 higher-middle	870	5180	1990	7245.13	0.00349323	0	0	99	0	0
HAT	Ecuador	Americas	Latin America and Caribbean region	2 lower-middle	3 higher-middle	1370	4410	1990	10123.6	0.00488108	0	0	99	0	0
HAT	Egypt	Eastern Mediterranean	North Africa and Middle East region	1 low	2 lower middle	750	2390	1990	56336.6	0.0319469	0	0	99	0	0
HAT	El Salvador	Americas	Latin America and Caribbean region	2 lower-middle	2 lower middle	910	3450	1990	5344.23	0.00303056	0	0	99	0	0
HAT	Equatorial Guinea	Africa	Sub-Saharan Africa region	1 low	4 high	290	12980	1990	373.851	0.000393023	8760.55	0.000954863	99	2343.33	1
HAT	Eritrea	Africa	Sub-Saharan Africa region	..	1 low		380	1990	3272.56	0.0065631	0	0	99	0	0
HAT	Estonia	Europe	Central and Eastern Europe and Central Asia region	..	4 high		14570	1990	1565.32	0.0016456	0	0	99	0	0
HAT	Ethiopia	Africa	Sub-Saharan Africa region	1 low	1 low	260	380	1990	48042.8	0.0963494	0	0	99	0	0
HAT	Federated States of Micronesia	Western Pacific	East Asia and Pacific region	..	2 lower middle		2870	1990	96.331	5.46266e-05	0	0	99	0	0
HAT	Fiji	Western Pacific	East Asia and Pacific region	2 lower-middle	2 lower middle	1790	3650	1990	728.339	0.000413021	0	0	99	0	0
HAT	Finland	Europe	High-income regions	4 high	4 high	26000	49330	1990	4986.7	0.00524244	0	0	99	0	0
HAT	France	Europe	High-income regions	4 high	4 high	20660	43790	1990	56845.7	0.059761	0	0	99	0	0
HAT	Gabon	Africa	Sub-Saharan Africa region	3 higher-middle	3 higher-middle	4810	8410	1990	946.703	0.000456452	10299.2	0.00254258	99	1087.91	1
HAT	Georgia	Europe	Central and Eastern Europe and Central Asia region	..	2 lower middle		2680	1990	5460.31	0.00309639	0	0	99	0	0
HAT	Germany	Europe	High-income regions	4 high	4 high	21330	44780	1990	80487.2	0.0846148	0	0	99	0	0
HAT	Ghana	Africa	Sub-Saharan Africa region	1 low	2 lower middle	400	1250	1990	14628.7	0.00829553	240223	0	99	1642.14	1
HAT	Greece	Europe	High-income regions	3 higher-middle	4 high	9000	27580	1990	10160.5	0.0106816	0	0	99	0	0
HAT	Grenada	Americas	Latin America and Caribbean region	2 lower-middle	3 higher-middle	2250	7050	1990	96.286	4.64242e-05	0	0	99	0	0
HAT	Guatemala	Americas	Latin America and Caribbean region	2 lower-middle	2 lower middle	930	2680	1990	8890.33	0.00504146	0	0	99	0	0
HAT	Guinea	Africa	Sub-Saharan Africa region	1 low	1 low	430	390	1990	6020.11	0.0120733	15110.3	0.0290382	99	250.997	1
HAT	Guinea-Bissau	Africa	Sub-Saharan Africa region	1 low	1 low	210	540	1990	1017.38	0.00204036	0	0	99	0	0
HAT	Guyana	Americas	Latin America and Caribbean region	1 low	2 lower middle	390	2900	1990	725.043	0.000411152	0	0	99	0	0
HAT	Haiti	Americas	Latin America and Caribbean region	1 low	1 low		650	1990	7110.12	0.0142593	0	0	99	0	0
HAT	Honduras	Americas	Latin America and Caribbean region	1 low	2 lower middle	690	1920	1990	4903.69	0.00278075	0	0	99	0	0
HAT	Hungary	Europe	Central and Eastern Europe and Central Asia region	3 higher-middle	4 high		13050	1990	10385.1	0.0109176	0	0	99	0	0
HAT	Iceland	Europe	High-income regions	4 high	4 high	24680	36710	1990	254.83	0.000267899	0	0	99	0	0
HAT	India	South-East Asia	South Asia region	1 low	2 lower middle	390	1260	1990	868891	0.492724	0	0	99	0	0
HAT	Indonesia	South-East Asia	East Asia and Pacific region	1 low	2 lower middle	610	2530	1990	178633	0.101298	0	0	99	0	0
HAT	Iran	Eastern Mediterranean	North Africa and Middle East region	2 lower-middle	3 higher-middle	2390		1990	56361.9	0.0271748	0	0	99	0	0
HAT	Iraq	Eastern Mediterranean	North Africa and Middle East region	3 higher-middle	2 lower middle		4420	1990	17517.5	0.0099337	0	0	99	0	0
HAT	Ireland	Europe	High-income regions	4 high	4 high	12560	44100	1990	3531.18	0.00371228	0	0	99	0	0
HAT	Israel	Europe	High-income regions	4 high	4 high	10860	29480	1990	4499.16	0.00472989	0	0	99	0	0
HAT	Italy	Europe	High-income regions	4 high	4 high	18610	37700	1990	56831.9	0.0597464	0	0	99	0	0
HAT	Jamaica	Americas	Latin America and Caribbean region	2 lower-middle	3 higher-middle	1790	4590	1990	2365.21	0.00114039	0	0	99	0	0
HAT	Japan	Western Pacific	High-income regions	4 high	4 high	27560	41980	1990	122249	0.128519	0	0	99	0	0
HAT	Jordan	Eastern Mediterranean	North Africa and Middle East region	2 lower-middle	3 higher-middle	1430	4120	1990	3358.45	0.00161928	0	0	99	0	0
HAT	Kazakhstan	Europe	Central and Eastern Europe and Central Asia region	..	3 higher-middle		7440	1990	16171.9	0.00779727	0	0	99	0	0
HAT	Kenya	Africa	Sub-Saharan Africa region	1 low	1 low	380	1000	1990	23446.4	0.0470217	152696	0.00302005	99	651.253	1
HAT	Kiribati	Western Pacific	East Asia and Pacific region	2 lower-middle	2 lower middle	720	1890	1990	71.04	4.02848e-05	0	0	99	0	0
HAT	Kuwait	Eastern Mediterranean	North Africa and Middle East region	4 high	4 high		41540	1990	2059.77	0.00216541	0	0	99	0	0
HAT	Kyrgyzstan	Europe	Central and Eastern Europe and Central Asia region	..	1 low		850	1990	4394.5	0.00881314	0	0	99	0	0
HAT	Laos	Western Pacific	East Asia and Pacific region	1 low	2 lower middle	190	1000	1990	4244.52	0.00240695	0	0	99	0	0
HAT	Latvia	Europe	Central and Eastern Europe and Central Asia region	..	3 higher-middle		12720	1990	2663.98	0.00128444	0	0	99	0	0
HAT	Lebanon	Eastern Mediterranean	North Africa and Middle East region	2 lower-middle	3 higher-middle	1360	8450	1990	2703.02	0.00130326	0	0	99	0	0
HAT	Lesotho	Africa	Sub-Saharan Africa region	1 low	2 lower middle	550	1160	1990	1597.53	0.000905917	0	0	99	0	0
HAT	Liberia	Africa	Sub-Saharan Africa region	1 low	1 low		250	1990	2102.88	0.0042173	0	0	99	0	0
HAT	Libya	Eastern Mediterranean	North Africa and Middle East region	3 higher-middle	3 higher-middle		12250	1990	4259.81	0.00205387	0	0	99	0	0
HAT	Lithuania	Europe	Central and Eastern Europe and Central Asia region	..	3 higher-middle		12350	1990	3697.39	0.0017827	0	0	99	0	0
HAT	Luxembourg	Europe	High-income regions	4 high	4 high	26450	69350	1990	381.79	0.00040137	0	0	99	0	0
HAT	Macedonia	Europe	Central and Eastern Europe and Central Asia region	..	3 higher-middle		4720	1990	2009.71	0.000968981	0	0	99	0	0
HAT	Madagascar	Africa	Sub-Saharan Africa region	1 low	1 low	240	420	1990	11545.8	0.023155	0	0	99	0	0
HAT	Malawi	Africa	Sub-Saharan Africa region	1 low	1 low	180	350	1990	9447.12	0.0189461	61830.2	0.0205769	99	654.487	1
HAT	Malaysia	Western Pacific	East Asia and Pacific region	2 lower-middle	3 higher-middle	2370	8200	1990	18211.1	0.00878047	0	0	99	0	0
HAT	Maldives	South-East Asia	East Asia and Pacific region	1 low	3 higher-middle		5960	1990	215.859	0.000104076	0	0	99	0	0
HAT	Mali	Africa	Sub-Saharan Africa region	1 low	1 low	270	610	1990	7964.07	0.0159719	0	0	99	0	0
HAT	Malta	Europe	High-income regions	3 higher-middle	4 high	7600	20090	1990	375.295	0.000394542	0	0	99	0	0
HAT	Mauritania	Africa	Sub-Saharan Africa region	1 low	2 lower middle	490	1140	1990	2024.16	0.00114785	0	0	99	0	0
HAT	Mauritius	Africa	Sub-Saharan Africa region	2 lower-middle	3 higher-middle	2440	7970	1990	1055.86	0.000509085	0	0	99	0	0
HAT	Mexico	Americas	Latin America and Caribbean region	3 higher-middle	3 higher-middle	2750	8720	1990	86077	0.041502	0	0	99	0	0
HAT	Moldova	Europe	Central and Eastern Europe and Central Asia region	..	2 lower middle		1820	1990	4364.11	0.00247477	0	0	99	0	0
HAT	Mongolia	Western Pacific	Central and Eastern Europe and Central Asia region	2 lower-middle	2 lower middle	1430	2000	1990	2184.16	0.00123858	0	0	99	0	0
HAT	Montenegro	Europe	Central and Eastern Europe and Central Asia region	..	3 higher-middle		6870	1990	614.601	0.00029633	0	0	99	0	0
HAT	Morocco	Eastern Mediterranean	North Africa and Middle East region	2 lower-middle	2 lower middle	1100	2830	1990	24675	0.0139925	0	0	99	0	0
HAT	Mozambique	Africa	Sub-Saharan Africa region	1 low	1 low	180	460	1990	13568	0.0272104	648.27	0	99	4.77795	1
HAT	Myanmar	South-East Asia	East Asia and Pacific region	1 low	1 low			1990	42123	0.0844774	0	0	99	0	0
HAT	Namibia	Africa	Sub-Saharan Africa region	2 lower-middle	3 higher-middle	2020	4350	1990	1415.45	0.000682457	0	0	99	0	0
HAT	Nepal	South-East Asia	South Asia region	1 low	1 low	210	540	1990	18111.2	0.0363219	0	0	99	0	0
HAT	Netherlands	Europe	High-income regions	4 high	4 high	20140	53320	1990	14890.3	0.015654	0	0	99	0	0
HAT	New Zealand	Western Pacific	High-income regions	4 high	4 high	13640	29390	1990	3397.98	0.00357224	0	0	99	0	0
HAT	Nicaragua	Americas	Latin America and Caribbean region	2 lower-middle	2 lower middle	310	1480	1990	4137.79	0.00234642	0	0	99	0	0
HAT	Niger	Africa	Sub-Saharan Africa region	1 low	1 low	300	360	1990	7753.91	0.0155504	0	0	99	0	0
HAT	Nigeria	Africa	Sub-Saharan Africa region	1 low	2 lower middle	290	1460	1990	95617.4	0.054222	10726.1	0	99	11.2178	1
HAT	North Korea	South-East Asia	East Asia and Pacific region	2 lower-middle	1 low			1990	20194.4	0.0404996	0	0	99	0	0
HAT	Norway	Europe	High-income regions	4 high	4 high	26510	88430	1990	4240.37	0.00445784	0	0	99	0	0
HAT	Oman	Eastern Mediterranean	North Africa and Middle East region	3 higher-middle	4 high	5710	17120	1990	1810.1	0.00190293	0	0	99	0	0
HAT	Pakistan	Eastern Mediterranean	South Asia region	1 low	2 lower middle	420	1080	1990	111091	0.0629966	0	0	99	0	0
HAT	Palestine	Europe	North Africa and Middle East region		2 lower middle	#N/A	#N/A	1990	2081.35	0.00118027	0	0	99	0	0
HAT	Panama	Americas	Latin America and Caribbean region	2 lower-middle	3 higher-middle	2160	8170	1990	2486.78	0.001199	0	0	99	0	0
HAT	Papua New Guinea	Western Pacific	East Asia and Pacific region	2 lower-middle	2 lower middle	820	1290	1990	4157.9	0.00235783	0	0	99	0	0
HAT	Paraguay	Americas	Latin America and Caribbean region	2 lower-middle	2 lower middle		2930	1990	4249.75	0.00240991	0	0	99	0	0
HAT	Peru	Americas	Latin America and Caribbean region	2 lower-middle	3 higher-middle	880	4380	1990	21772	0.0104974	0	0	99	0	0
HAT	Philippines	Western Pacific	East Asia and Pacific region	2 lower-middle	2 lower middle	720	2750	1990	61948.7	0.0351294	0	0	99	0	0
HAT	Poland	Europe	Central and Eastern Europe and Central Asia region	2 lower-middle	4 high		12630	1990	38149.9	0.0401064	0	0	99	0	0
HAT	Portugal	Europe	High-income regions	3 higher-middle	4 high	7140	22930	1990	9899.45	0.0104071	0	0	99	0	0
HAT	Qatar	Eastern Mediterranean	North Africa and Middle East region	4 high	4 high		65840	1990	476.517	0.000500955	0	0	99	0	0
HAT	Romania	Europe	Central and Eastern Europe and Central Asia region	2 lower-middle	3 higher-middle	1710	8430	1990	23372.1	0.0112688	0	0	99	0	0
HAT	Russia	Europe	Central and Eastern Europe and Central Asia region		3 higher-middle		9980	1990	148149	0.0714298	0	0	99	0	0
HAT	Rwanda	Africa	Sub-Saharan Africa region	1 low	1 low	350	550	1990	7214.7	0.014469	0	0	99	0	0
HAT	Saint Lucia	Americas	Latin America and Caribbean region	2 lower-middle	3 higher-middle	2730	6580	1990	138.18	6.66234e-05	0	0	99	0	0
HAT	Saint Vincent and the Grenadines	Americas	Latin America and Caribbean region	2 lower-middle	3 higher-middle	1740	6030	1990	107.509	5.18354e-05	0	0	99	0	0
HAT	Samoa	Western Pacific	East Asia and Pacific region	2 lower-middle	2 lower middle		3220	1990	162.865	9.23562e-05	0	0	99	0	0
HAT	São Tomé and Príncipe	Africa	Sub-Saharan Africa region	1 low	2 lower middle		1190	1990	117.395	6.65715e-05	0	0	99	0	0
HAT	Saudi Arabia	Eastern Mediterranean	North Africa and Middle East region	3 higher-middle	4 high	7230	18470	1990	16206.1	0.0170372	0	0	99	0	0
HAT	Senegal	Africa	Sub-Saharan Africa region	2 lower-middle	2 lower middle	710	1040	1990	7514.11	0.00426104	0	0	99	0	0
HAT	Serbia	Europe	Central and Eastern Europe and Central Asia region	..	3 higher-middle		5850	1990	9735.43	0.00469393	0	0	99	0	0
HAT	Seychelles	Africa	Sub-Saharan Africa region	3 higher-middle	3 higher-middle	5000	10190	1990	69.474	3.34969e-05	0	0	99	0	0
HAT	Sierra Leone	Africa	Sub-Saharan Africa region	1 low	1 low	200	470	1990	4042.68	0.00810756	0	0	99	0	0
HAT	Singapore	Western Pacific	High-income regions	4 high	4 high	12040	44790	1990	3016.4	0.0031711	0	0	99	0	0
HAT	Slovakia	Europe	Central and Eastern Europe and Central Asia region	..	4 high		17130	1990	5277.71	0.00554837	0	0	99	0	0
HAT	Slovenia	Europe	Central and Eastern Europe and Central Asia region	..	4 high		24540	1990	2003.77	0.00210653	0	0	99	0	0
HAT	Solomon Islands	Western Pacific	East Asia and Pacific region	1 low	2 lower middle		910	1990	311.849	0.000176841	0	0	99	0	0
HAT	Somalia	Eastern Mediterranean	Sub-Saharan Africa region	1 low	1 low	150		1990	6321.62	0.012678	0	0	99	0	0
HAT	South Africa	Africa	Sub-Saharan Africa region	3 higher-middle	3 higher-middle	3390	6240	1990	36793.5	0.01774	0	0	99	0	0
HAT	South Korea	Western Pacific	High-income regions	3 higher-middle	4 high	6480	21320	1990	42972.3	0.045176	0	0	99	0	0
HAT	Spain	Europe	High-income regions	4 high	4 high	12220	32130	1990	38883	0.0408771	0	0	99	0	0
HAT	Sri Lanka	South-East Asia	East Asia and Pacific region	1 low	2 lower middle	470	2260	1990	17324	0.00982395	0	0	99	0	0
HAT	Sudan	Eastern Mediterranean	Sub-Saharan Africa region	1 low	2 lower middle	530	1200	1990	20008.8	0.0146152	5063.28	0.0448545	5	25.3053	1
HAT	Suriname	Americas	Latin America and Caribbean region	3 higher-middle	3 higher-middle	1430	7900	1990	406.764	0.000196121	0	0	99	0	0
HAT	Swaziland	Africa	Sub-Saharan Africa region	2 lower-middle	2 lower middle	1230	2600	1990	862.728	0.000489229	0	0	99	0	0
HAT	Sweden	Europe	High-income regions	4 high	4 high	27760	53810	1990	8559.11	0.00899805	0	0	99	0	0
HAT	Switzerland	Europe	High-income regions	4 high	4 high	36900	77360	1990	6673.92	0.00701618	0	0	99	0	0
HAT	Syria	Eastern Mediterranean	North Africa and Middle East region	2 lower-middle	2 lower middle	910		1990	12451.5	0.00706092	0	0	99	0	0
HAT	Tajikistan	Europe	Central and Eastern Europe and Central Asia region	..	1 low		730	1990	5297.29	0.0106237	0	0	99	0	0
HAT	Tanzania	Africa	Sub-Saharan Africa region	1 low	1 low	200	690	1990	25484.8	0.0511096	17012.6	0.00156362	99	66.7559	1
HAT	Thailand	South-East Asia	East Asia and Pacific region	2 lower-middle	3 higher-middle	1490	4300	1990	56582.7	0.0272813	0	0	99	0	0
HAT	The Bahamas	Americas	Latin America and Caribbean region	4 high	4 high	14040	21660	1990	256.338	0.000612263	0	0	99	0	0
HAT	The Gambia	Africa	Sub-Saharan Africa region	1 low	1 low	320	580	1990	916.811	0.00118475	0	0	99	0	0
HAT	Timor-Leste	South-East Asia	East Asia and Pacific region	..	2 lower middle		3000	1990	751.488	0.000426148	0	0	99	0	0
HAT	Togo	Africa	Sub-Saharan Africa region	1 low	1 low	400	450	1990	3787.6	0.00759601	45.86	0	99	1.21079	1
HAT	Tonga	Western Pacific	East Asia and Pacific region	2 lower-middle	2 lower middle	1220	3480	1990	95.165	5.39654e-05	0	0	99	0	0
HAT	Trinidad and Tobago	Americas	Latin America and Caribbean region	3 higher-middle	4 high	3710	15660	1990	1221.9	0.00128457	0	0	99	0	0
HAT	Tunisia	Eastern Mediterranean	North Africa and Middle East region	2 lower-middle	3 higher-middle	1430	4160	1990	8135.3	0.00392243	0	0	99	0	0
HAT	Turkey	Europe	North Africa and Middle East region	2 lower-middle	3 higher-middle	2300	9950	1990	53994.6	0.0260335	0	0	99	0	0
HAT	Turkmenistan	Europe	Central and Eastern Europe and Central Asia region	..	2 lower middle		4070	1990	3668	0.00208002	0	0	99	0	0
HAT	Uganda	Africa	Sub-Saharan Africa region	1 low	1 low	320	530	1990	17534.8	0.035166	483696	0.0519036	4	2758.48	1
HAT	Ukraine	Europe	Central and Eastern Europe and Central Asia region	..	2 lower middle	1610	2990	1990	51658.6	0.0292942	0	0	99	0	0
HAT	United Arab Emirates	Eastern Mediterranean	North Africa and Middle East region	4 high	4 high		34140	1990	1806.5	0.00189914	0	0	99	0	0
HAT	United Kingdom	Europe	High-income regions	4 high	4 high	17160	40470	1990	57214.5	0.0601487	0	0	99	0	0
HAT	United States	Americas	High-income regions	4 high	4 high	24150	48950	1990	254507	0.267559	0	0	99	0	0
HAT	Uruguay	Americas	Latin America and Caribbean region	3 higher-middle	3 higher-middle	2840	10390	1990	3109.94	0.00149946	0	0	99	0	0
HAT	Uzbekistan	Europe	Central and Eastern Europe and Central Asia region	..	2 lower middle		1300	1990	20555.1	0.0116562	0	0	99	0	0
HAT	Vanuatu	Western Pacific	East Asia and Pacific region	2 lower-middle	2 lower middle	1200	2700	1990	146.633	8.31515e-05	0	0	99	0	0
HAT	Venezuela	Americas	Latin America and Caribbean region	3 higher-middle	3 higher-middle	2560	11530	1990	19740.8	0.00951801	0	0	99	0	0
HAT	Vietnam	Western Pacific	East Asia and Pacific region	1 low	2 lower middle	130	1270	1990	68909.9	0.0390769	0	0	99	0	0
HAT	Yemen	Eastern Mediterranean	North Africa and Middle East region	2 lower-middle	2 lower middle		1250	1990	11790.2	0.00668592	0	0	99	0	0
HAT	Zambia	Africa	Sub-Saharan Africa region	1 low	2 lower middle	430	1310	1990	7844.52	0.00444841	5320.21	0.00502184	99	67.8208	1
HAT	Zimbabwe	Africa	Sub-Saharan Africa region	2 lower-middle	1 low	860	520	1990	10461.8	0.020981	48.67	8.34794e-05	99	0.465217	1
Leprosy	Afghanistan	Eastern Mediterranean	South Asia region	1 low	1 low		520	1990	11731.2	0.0235268	4.41	0.000176562	99	0.0375921	1
Leprosy	Albania	Europe	Central and Eastern Europe and Central Asia region	2 lower-middle	3 higher-middle	680	4360	1990	3446.88	0.00166191	0.65	1.42311e-05	99	0.0188576	1
Leprosy	Algeria	Africa	North Africa and Middle East region	2 lower-middle	3 higher-middle	2360	4470	1990	26239.7	0.0126515	5.75	0.000183799	99	0.0219134	1
Leprosy	Angola	Africa	Sub-Saharan Africa region	2 lower-middle	2 lower middle	550	3550	1990	10333.8	0.00586004	85.17	0.00255702	99	0.824185	1
Leprosy	Antigua and Barbuda	Americas	Latin America and Caribbean region	3 higher-middle	3 higher-middle	5740	12620	1990	61.906	2.98479e-05	0.14	3.61808e-06	99	0.226149	1
Leprosy	Argentina	Americas	Latin America and Caribbean region	2 lower-middle	3 higher-middle	3170	10600	1990	32624.9	0.0157301	58.35	0.00140936	99	0.178851	1
Leprosy	Armenia	Europe	Central and Eastern Europe and Central Asia region	..	2 lower middle		3370	1990	3544.7	0.0020101	1.26	2.29145e-05	99	0.0355461	1
Leprosy	Australia	Western Pacific	High-income regions	4 high	4 high	17340	46490	1990	17096.9	0.0179737	1.3	3.61808e-05	99	0.00760373	1
Leprosy	Austria	Europe	High-income regions	4 high	4 high	20560	49340	1990	7670	0.00806335	1.94	4.14873e-05	99	0.0252933	1
Leprosy	Azerbaijan	Europe	Central and Eastern Europe and Central Asia region	..	3 higher-middle		5370	1990	7216.5	0.00347943	2.49	6.48843e-05	99	0.0345042	1
Leprosy	Bahrain	Eastern Mediterranean	North Africa and Middle East region	3 higher-middle	4 high	7220	18660	1990	495.944	0.000521378	0.42	2.17085e-05	99	0.084687	1
Leprosy	Bangladesh	South-East Asia	South Asia region	1 low	1 low	300	780	1990	107386	0.215362	475.36	0.0136568	99	0.442665	1
Leprosy	Barbados	Americas	Latin America and Caribbean region	3 higher-middle	4 high	6790	15800	1990	259.336	0.000272636	0.51	1.15779e-05	99	0.196656	1
Leprosy	Belarus	Europe	Central and Eastern Europe and Central Asia region	..	3 higher-middle		5990	1990	10259.9	0.00494679	6.04	0.000117949	99	0.0588702	1
Leprosy	Belgium	Europe	High-income regions	4 high	4 high	19370	47200	1990	9978.24	0.01049	2.57	5.69245e-05	99	0.025756	1
Leprosy	Belize	Americas	Latin America and Caribbean region	2 lower-middle	2 lower middle	2230	3970	1990	187.552	0.000106356	0.26	8.20099e-06	99	0.138628	1
Leprosy	Benin	Africa	Sub-Saharan Africa region	1 low	1 low	360	710	1990	5001.27	0.01003	23.14	0.000721446	99	0.462682	1
Leprosy	Bhutan	South-East Asia	South Asia region	1 low	2 lower middle	580	1990	1990	535.738	0.000303802	3.08	8.27335e-05	99	0.574908	1
Leprosy	Bolivia	Americas	Latin America and Caribbean region	2 lower-middle	2 lower middle	720	1810	1990	6794.05	0.00385272	10.29	0.000283416	99	0.151456	1
Leprosy	Bosnia and Herzegovina	Europe	Central and Eastern Europe and Central Asia region	..	3 higher-middle		4690	1990	4526.51	0.00218245	1.83	3.5216e-05	99	0.0404285	1
Leprosy	Botswana	Africa	Sub-Saharan Africa region	2 lower-middle	3 higher-middle	2540	5480	1990	1383.91	0.000667252	0.82	2.19497e-05	99	0.0592523	1
Leprosy	Brazil	Americas	Latin America and Caribbean region	3 higher-middle	3 higher-middle	2710	9640	1990	149648	0.0721529	4282.04	0.123099	2	2.8614	1
Leprosy	Brunei	Western Pacific	High-income regions	4 high	4 high	12550		1990	256.929	0.000270105	0.91	3.06331e-05	99	0.354183	1
Leprosy	Bulgaria	Europe	Central and Eastern Europe and Central Asia region	2 lower-middle	3 higher-middle	2260	6630	1990	8821.11	0.00425309	4.38	7.83918e-05	99	0.0496536	1
Leprosy	Burkina Faso	Africa	Sub-Saharan Africa region	1 low	1 low	330	610	1990	8811.03	0.0176705	51.45	0.00142094	99	0.583927	1
Leprosy	Burundi	Africa	Sub-Saharan Africa region	1 low	1 low	210	200	1990	5605.87	0.0112425	17.78	0.000478793	99	0.317167	1
Leprosy	Cambodia	Western Pacific	East Asia and Pacific region	1 low	1 low		740	1990	9057.34	0.0181644	66.66	0.00222199	99	0.735978	1
Leprosy	Cameroon	Africa	Sub-Saharan Africa region	2 lower-middle	2 lower middle	920	1170	1990	12070.4	0.00684477	73.16	0.00196582	99	0.606113	1
Leprosy	Canada	Americas	High-income regions	4 high	4 high	20430	44450	1990	27657.8	0.0290762	3.17	8.03214e-05	99	0.0114615	1
Leprosy	Cape Verde	Africa	Sub-Saharan Africa region	2 lower-middle	2 lower middle	890	3410	1990	351.96	0.000199587	2.1	5.88541e-05	99	0.596659	1
Leprosy	Central African Republic	Africa	Sub-Saharan Africa region	1 low	1 low	460	470	1990	2912.82	0.00584165	46.84	0.00114259	99	1.60806	1
Leprosy	Chad	Africa	Sub-Saharan Africa region	1 low	1 low	270	910	1990	5951.57	0.0119358	87.76	0.00246681	99	1.47457	1
Leprosy	Chile	Americas	Latin America and Caribbean region	2 lower-middle	3 higher-middle	2260	10800	1990	13213.9	0.00637109	4.41	0.000119156	99	0.0333739	1
Leprosy	China	Western Pacific	East Asia and Pacific region	1 low	3 higher-middle	330	4300	1990	1.16543e+06	0.561911	458.45	0.0127098	99	0.0393374	1
Leprosy	Colombia	Americas	Latin America and Caribbean region	2 lower-middle	3 higher-middle	1220	5540	1990	33306.9	0.0160589	62.81	0.00180446	99	0.188579	1
Leprosy	Comoros	Africa	Sub-Saharan Africa region	1 low	1 low	560	780	1990	412.79	0.000827847	4.29	0.000123738	99	1.03927	1
Leprosy	Congo	Africa	Sub-Saharan Africa region	2 lower-middle	2 lower middle	920	2230	1990	2383.28	0.00135149	24.13	0.000690089	99	1.01247	1
Leprosy	Costa Rica	Americas	Latin America and Caribbean region	2 lower-middle	3 higher-middle	2320	7100	1990	3078.55	0.00148432	2.37	7.69446e-05	99	0.0769843	1
Leprosy	Côte d’Ivoire	Africa	Sub-Saharan Africa region	2 lower-middle	2 lower middle	760	1210	1990	12115.8	0.00687054	117.34	0.00307055	99	0.968487	1
Leprosy	Croatia	Europe	Central and Eastern Europe and Central Asia region	..	4 high		13740	1990	4793.52	0.00503935	2.2	4.26934e-05	99	0.0458953	1
Leprosy	Cuba	Americas	Latin America and Caribbean region	2 lower-middle	3 higher-middle	2660	5570	1990	10600.8	0.00511119	32.68	0.000777647	99	0.308277	1
Leprosy	Cyprus	Europe	High-income regions	4 high	4 high	9510	30690	1990	766.611	0.000805926	0.38	1.0613e-05	99	0.0495688	1
Leprosy	Czech Republic	Europe	Central and Eastern Europe and Central Asia region	..	4 high		19210	1990	10326	0.0108555	5.02	0.000107578	99	0.0486153	1
Leprosy	Democratic Republic of the Congo	Africa	Sub-Saharan Africa region	1 low	1 low	240	300	1990	34910.6	0.0700129	527.18	0.0149161	99	1.51009	1
Leprosy	Denmark	Europe	High-income regions	4 high	4 high	24530	60820	1990	5140.33	0.00540395	1.28	2.5809e-05	99	0.0249011	1
Leprosy	Djibouti	Eastern Mediterranean	Sub-Saharan Africa region	2 lower-middle	2 lower middle			1990	589.924	0.00033453	0.97	2.77386e-05	99	0.164428	1
Leprosy	Dominican Republic	Americas	Latin America and Caribbean region	2 lower-middle	3 higher-middle	870	5180	1990	7245.13	0.00349323	19.72	0.000555737	99	0.272183	1
Leprosy	Ecuador	Americas	Latin America and Caribbean region	2 lower-middle	3 higher-middle	1370	4410	1990	10123.6	0.00488108	10.41	0.000314773	99	0.102829	1
Leprosy	Egypt	Eastern Mediterranean	North Africa and Middle East region	1 low	2 lower middle	750	2390	1990	56336.6	0.0319469	93.66	0.0024492	99	0.166251	1
Leprosy	El Salvador	Americas	Latin America and Caribbean region	2 lower-middle	2 lower middle	910	3450	1990	5344.23	0.00303056	1.08	2.38793e-05	99	0.0202087	1
Leprosy	Equatorial Guinea	Africa	Sub-Saharan Africa region	1 low	4 high	290	12980	1990	373.851	0.000393023	2.15	6.72963e-05	99	0.575095	1
Leprosy	Eritrea	Africa	Sub-Saharan Africa region	..	1 low		380	1990	3272.56	0.0065631	8.11	0.000241206	99	0.247818	1
Leprosy	Estonia	Europe	Central and Eastern Europe and Central Asia region	..	4 high		14570	1990	1565.32	0.0016456	0.97	1.7608e-05	99	0.0619682	1
Leprosy	Ethiopia	Africa	Sub-Saharan Africa region	1 low	1 low	260	380	1990	48042.8	0.0963494	288.3	0.00865855	99	0.60009	1
Leprosy	Federated States of Micronesia	Western Pacific	East Asia and Pacific region	..	2 lower middle		2870	1990	96.331	5.46266e-05	9.32	0.000192964	99	9.67497	1
Leprosy	Fiji	Western Pacific	East Asia and Pacific region	2 lower-middle	2 lower middle	1790	3650	1990	728.339	0.000413021	3.21	8.22511e-05	99	0.440729	1
Leprosy	Finland	Europe	High-income regions	4 high	4 high	26000	49330	1990	4986.7	0.00524244	1.23	2.67738e-05	99	0.0246656	1
Leprosy	France	Europe	High-income regions	4 high	4 high	20660	43790	1990	56845.7	0.059761	6.99	0.000147618	99	0.0122964	1
Leprosy	Gabon	Africa	Sub-Saharan Africa region	3 higher-middle	3 higher-middle	4810	8410	1990	946.703	0.000456452	27.42	0.000741948	99	2.89637	1
Leprosy	Georgia	Europe	Central and Eastern Europe and Central Asia region	..	2 lower middle		2680	1990	5460.31	0.00309639	2.24	3.71456e-05	99	0.0410233	1
Leprosy	Germany	Europe	High-income regions	4 high	4 high	21330	44780	1990	80487.2	0.0846148	10.3	0.000233005	99	0.0127971	1
Leprosy	Ghana	Africa	Sub-Saharan Africa region	1 low	2 lower middle	400	1250	1990	14628.7	0.00829553	70.85	0.00211923	99	0.484322	1
Leprosy	Greece	Europe	High-income regions	3 higher-middle	4 high	9000	27580	1990	10160.5	0.0106816	1.5	3.30452e-05	99	0.0147631	1
Leprosy	Grenada	Americas	Latin America and Caribbean region	2 lower-middle	3 higher-middle	2250	7050	1990	96.286	4.64242e-05	0.18	3.85929e-06	99	0.186943	1
Leprosy	Guatemala	Americas	Latin America and Caribbean region	2 lower-middle	2 lower middle	930	2680	1990	8890.33	0.00504146	3.31	8.53868e-05	99	0.0372315	1
Leprosy	Guinea	Africa	Sub-Saharan Africa region	1 low	1 low	430	390	1990	6020.11	0.0120733	90.83	0.00263951	99	1.50878	1
Leprosy	Guinea-Bissau	Africa	Sub-Saharan Africa region	1 low	1 low	210	540	1990	1017.38	0.00204036	9.31	0.000236864	99	0.915091	1
Leprosy	Guyana	Americas	Latin America and Caribbean region	1 low	2 lower middle	390	2900	1990	725.043	0.000411152	2.99	5.35476e-05	99	0.412389	1
Leprosy	Haiti	Americas	Latin America and Caribbean region	1 low	1 low		650	1990	7110.12	0.0142593	11.13	0.000276663	99	0.156538	1
Leprosy	Honduras	Americas	Latin America and Caribbean region	1 low	2 lower middle	690	1920	1990	4903.69	0.00278075	1.15	3.47336e-05	99	0.0234517	1
Leprosy	Hungary	Europe	Central and Eastern Europe and Central Asia region	3 higher-middle	4 high		13050	1990	10385.1	0.0109176	5.27	0.000105648	99	0.050746	1
Leprosy	Iceland	Europe	High-income regions	4 high	4 high	24680	36710	1990	254.83	0.000267899	0.05	1.20603e-06	99	0.0196209	1
Leprosy	India	South-East Asia	South Asia region	1 low	2 lower middle	390	1260	1990	868891	0.492724	22562.2	0.619299	1	2.59667	1
Leprosy	Indonesia	South-East Asia	East Asia and Pacific region	1 low	2 lower middle	610	2530	1990	178633	0.101298	1673.4	0.0454554	3	0.93678	1
Leprosy	Iran	Eastern Mediterranean	North Africa and Middle East region	2 lower-middle	3 higher-middle	2390		1990	56361.9	0.0271748	41	0.00128828	99	0.0727442	1
Leprosy	Iraq	Eastern Mediterranean	North Africa and Middle East region	3 higher-middle	2 lower middle		4420	1990	17517.5	0.0099337	2.99	8.82812e-05	99	0.0170686	1
Leprosy	Ireland	Europe	High-income regions	4 high	4 high	12560	44100	1990	3531.18	0.00371228	0.73	1.83316e-05	99	0.0206729	1
Leprosy	Israel	Europe	High-income regions	4 high	4 high	10860	29480	1990	4499.16	0.00472989	1.39	4.70351e-05	99	0.0308946	1
Leprosy	Italy	Europe	High-income regions	4 high	4 high	18610	37700	1990	56831.9	0.0597464	9.66	0.000235417	99	0.0169975	1
Leprosy	Jamaica	Americas	Latin America and Caribbean region	2 lower-middle	3 higher-middle	1790	4590	1990	2365.21	0.00114039	2.25	5.35476e-05	99	0.0951289	1
Leprosy	Japan	Western Pacific	High-income regions	4 high	4 high	27560	41980	1990	122249	0.128519	15.72	0.000372421	99	0.012859	1
Leprosy	Jordan	Eastern Mediterranean	North Africa and Middle East region	2 lower-middle	3 higher-middle	1430	4120	1990	3358.45	0.00161928	0.71	2.48442e-05	99	0.0211407	1
Leprosy	Kazakhstan	Europe	Central and Eastern Europe and Central Asia region	..	3 higher-middle		7440	1990	16171.9	0.00779727	5.24	9.88943e-05	99	0.0324019	1
Leprosy	Kenya	Africa	Sub-Saharan Africa region	1 low	1 low	380	1000	1990	23446.4	0.0470217	20.94	0.000678029	99	0.0893099	1
Leprosy	Kiribati	Western Pacific	East Asia and Pacific region	2 lower-middle	2 lower middle	720	1890	1990	71.04	4.02848e-05	3.03	7.95978e-05	99	4.2652	1
Leprosy	Kuwait	Eastern Mediterranean	North Africa and Middle East region	4 high	4 high		41540	1990	2059.77	0.00216541	0.77	2.09849e-05	99	0.0373827	1
Leprosy	Kyrgyzstan	Europe	Central and Eastern Europe and Central Asia region	..	1 low		850	1990	4394.5	0.00881314	1.38	3.06331e-05	99	0.0314029	1
Leprosy	Laos	Western Pacific	East Asia and Pacific region	1 low	2 lower middle	190	1000	1990	4244.52	0.00240695	15.7	0.00041608	99	0.369889	1
Leprosy	Latvia	Europe	Central and Eastern Europe and Central Asia region	..	3 higher-middle		12720	1990	2663.98	0.00128444	1.64	2.77386e-05	99	0.0615619	1
Leprosy	Lebanon	Eastern Mediterranean	North Africa and Middle East region	2 lower-middle	3 higher-middle	1360	8450	1990	2703.02	0.00130326	1.15	3.73869e-05	99	0.042545	1
Leprosy	Lesotho	Africa	Sub-Saharan Africa region	1 low	2 lower middle	550	1160	1990	1597.53	0.000905917	1.18	2.53266e-05	99	0.0738638	1
Leprosy	Liberia	Africa	Sub-Saharan Africa region	1 low	1 low		250	1990	2102.88	0.0042173	37.42	0.0011479	99	1.77947	1
Leprosy	Libya	Eastern Mediterranean	North Africa and Middle East region	3 higher-middle	3 higher-middle		12250	1990	4259.81	0.00205387	3.1	8.65928e-05	99	0.0727732	1
Leprosy	Lithuania	Europe	Central and Eastern Europe and Central Asia region	..	3 higher-middle		12350	1990	3697.39	0.0017827	2.17	3.71456e-05	99	0.05869	1
Leprosy	Luxembourg	Europe	High-income regions	4 high	4 high	26450	69350	1990	381.79	0.00040137	0.1	2.17085e-06	99	0.0261924	1
Leprosy	Macedonia	Europe	Central and Eastern Europe and Central Asia region	..	3 higher-middle		4720	1990	2009.71	0.000968981	0.81	1.83316e-05	99	0.0403043	1
Leprosy	Madagascar	Africa	Sub-Saharan Africa region	1 low	1 low	240	420	1990	11545.8	0.023155	137.97	0.00426065	99	1.19498	1
Leprosy	Malawi	Africa	Sub-Saharan Africa region	1 low	1 low	180	350	1990	9447.12	0.0189461	22.01	0.000575516	99	0.232981	1
Leprosy	Malaysia	Western Pacific	East Asia and Pacific region	2 lower-middle	3 higher-middle	2370	8200	1990	18211.1	0.00878047	62.95	0.00198464	99	0.345668	1
Leprosy	Maldives	South-East Asia	East Asia and Pacific region	1 low	3 higher-middle		5960	1990	215.859	0.000104076	1.32	4.19698e-05	99	0.61151	1
Leprosy	Mali	Africa	Sub-Saharan Africa region	1 low	1 low	270	610	1990	7964.07	0.0159719	111.75	0.00291087	99	1.40318	1
Leprosy	Malta	Europe	High-income regions	3 higher-middle	4 high	7600	20090	1990	375.295	0.000394542	0.07	1.92964e-06	99	0.018652	1
Leprosy	Mauritania	Africa	Sub-Saharan Africa region	1 low	2 lower middle	490	1140	1990	2024.16	0.00114785	6.59	0.000206954	99	0.325567	1
Leprosy	Mauritius	Africa	Sub-Saharan Africa region	2 lower-middle	3 higher-middle	2440	7970	1990	1055.86	0.000509085	5.44	0.000143035	99	0.515217	1
Leprosy	Mexico	Americas	Latin America and Caribbean region	3 higher-middle	3 higher-middle	2750	8720	1990	86077	0.041502	80.97	0.00229772	99	0.0940669	1
Leprosy	Moldova	Europe	Central and Eastern Europe and Central Asia region	..	2 lower middle		1820	1990	4364.11	0.00247477	2.27	4.10049e-05	99	0.0520151	1
Leprosy	Mongolia	Western Pacific	Central and Eastern Europe and Central Asia region	2 lower-middle	2 lower middle	1430	2000	1990	2184.16	0.00123858	0.63	1.6402e-05	99	0.0288441	1
Leprosy	Montenegro	Europe	Central and Eastern Europe and Central Asia region	..	3 higher-middle		6870	1990	614.601	0.00029633	0.25	5.54773e-06	99	0.0406768	1
Leprosy	Morocco	Eastern Mediterranean	North Africa and Middle East region	2 lower-middle	2 lower middle	1100	2830	1990	24675	0.0139925	13.65	0.000377969	99	0.0553192	1
Leprosy	Mozambique	Africa	Sub-Saharan Africa region	1 low	1 low	180	460	1990	13568	0.0272104	204.68	0.00598141	99	1.50855	1
Leprosy	Myanmar	South-East Asia	East Asia and Pacific region	1 low	1 low			1990	42123	0.0844774	631.04	0.0165086	5	1.49809	1
Leprosy	Namibia	Africa	Sub-Saharan Africa region	2 lower-middle	3 higher-middle	2020	4350	1990	1415.45	0.000682457	0.58	1.66432e-05	99	0.0409765	1
Leprosy	Nepal	South-East Asia	South Asia region	1 low	1 low	210	540	1990	18111.2	0.0363219	331.16	0.00932066	99	1.82848	1
Leprosy	Netherlands	Europe	High-income regions	4 high	4 high	20140	53320	1990	14890.3	0.015654	1.84	4.17286e-05	99	0.012357	1
Leprosy	New Zealand	Western Pacific	High-income regions	4 high	4 high	13640	29390	1990	3397.98	0.00357224	0.49	1.30251e-05	99	0.0144203	1
Leprosy	Nicaragua	Americas	Latin America and Caribbean region	2 lower-middle	2 lower middle	310	1480	1990	4137.79	0.00234642	1.68	4.65527e-05	99	0.0406014	1
Leprosy	Niger	Africa	Sub-Saharan Africa region	1 low	1 low	300	360	1990	7753.91	0.0155504	83.96	0.0026851	99	1.08281	1
Leprosy	Nigeria	Africa	Sub-Saharan Africa region	1 low	2 lower middle	290	1460	1990	95617.4	0.054222	806.69	0.0213136	4	0.843665	1
Leprosy	North Korea	South-East Asia	East Asia and Pacific region	2 lower-middle	1 low			1990	20194.4	0.0404996	23.14	0.00059433	99	0.114586	1
Leprosy	Norway	Europe	High-income regions	4 high	4 high	26510	88430	1990	4240.37	0.00445784	1.05	2.09849e-05	99	0.024762	1
Leprosy	Oman	Eastern Mediterranean	North Africa and Middle East region	3 higher-middle	4 high	5710	17120	1990	1810.1	0.00190293	1.1	3.11155e-05	99	0.06077	1
Leprosy	Pakistan	Eastern Mediterranean	South Asia region	1 low	2 lower middle	420	1080	1990	111091	0.0629966	135.71	0.00393527	99	0.122161	1
Leprosy	Palestine	Europe	North Africa and Middle East region		2 lower middle	#N/A	#N/A	1990	2081.35	0.00118027	0.8	2.67738e-05	99	0.0384366	1
Leprosy	Panama	Americas	Latin America and Caribbean region	2 lower-middle	3 higher-middle	2160	8170	1990	2486.78	0.001199	1.23	3.90753e-05	99	0.0494616	1
Leprosy	Papua New Guinea	Western Pacific	East Asia and Pacific region	2 lower-middle	2 lower middle	820	1290	1990	4157.9	0.00235783	51.13	0.00153238	99	1.22971	1
Leprosy	Paraguay	Americas	Latin America and Caribbean region	2 lower-middle	2 lower middle		2930	1990	4249.75	0.00240991	33.99	0.00103718	99	0.799812	1
Leprosy	Peru	Americas	Latin America and Caribbean region	2 lower-middle	3 higher-middle	880	4380	1990	21772	0.0104974	8.74	0.000246271	99	0.0401432	1
Leprosy	Philippines	Western Pacific	East Asia and Pacific region	2 lower-middle	2 lower middle	720	2750	1990	61948.7	0.0351294	309.69	0.00889156	99	0.499914	1
Leprosy	Poland	Europe	Central and Eastern Europe and Central Asia region	2 lower-middle	4 high		12630	1990	38149.9	0.0401064	16.93	0.000389547	99	0.0443775	1
Leprosy	Portugal	Europe	High-income regions	3 higher-middle	4 high	7140	22930	1990	9899.45	0.0104071	2.29	5.0412e-05	99	0.0231326	1
Leprosy	Qatar	Eastern Mediterranean	North Africa and Middle East region	4 high	4 high		65840	1990	476.517	0.000500955	0.34	2.4603e-05	99	0.0713511	1
Leprosy	Romania	Europe	Central and Eastern Europe and Central Asia region	2 lower-middle	3 higher-middle	1710	8430	1990	23372.1	0.0112688	5.23	9.86531e-05	99	0.0223771	1
Leprosy	Russia	Europe	Central and Eastern Europe and Central Asia region		3 higher-middle		9980	1990	148149	0.0714298	61.45	0.00118987	99	0.0414786	1
Leprosy	Rwanda	Africa	Sub-Saharan Africa region	1 low	1 low	350	550	1990	7214.7	0.014469	5.14	0.000134593	99	0.0712435	1
Leprosy	Saint Lucia	Americas	Latin America and Caribbean region	2 lower-middle	3 higher-middle	2730	6580	1990	138.18	6.66234e-05	0.56	1.54372e-05	99	0.405268	1
Leprosy	Saint Vincent and the Grenadines	Americas	Latin America and Caribbean region	2 lower-middle	3 higher-middle	1740	6030	1990	107.509	5.18354e-05	0.15	3.37688e-06	99	0.139523	1
Leprosy	Samoa	Western Pacific	East Asia and Pacific region	2 lower-middle	2 lower middle		3220	1990	162.865	9.23562e-05	1.05	2.31557e-05	99	0.644706	1
Leprosy	São Tomé and Príncipe	Africa	Sub-Saharan Africa region	1 low	2 lower middle		1190	1990	117.395	6.65715e-05	0.34	8.44219e-06	99	0.289621	1
Leprosy	Saudi Arabia	Eastern Mediterranean	North Africa and Middle East region	3 higher-middle	4 high	7230	18470	1990	16206.1	0.0170372	5.29	0.000178492	99	0.0326421	1
Leprosy	Senegal	Africa	Sub-Saharan Africa region	2 lower-middle	2 lower middle	710	1040	1990	7514.11	0.00426104	35.69	0.000994249	99	0.474973	1
Leprosy	Serbia	Europe	Central and Eastern Europe and Central Asia region	..	3 higher-middle		5850	1990	9735.43	0.00469393	4.19	9.04521e-05	99	0.0430387	1
Leprosy	Seychelles	Africa	Sub-Saharan Africa region	3 higher-middle	3 higher-middle	5000	10190	1990	69.474	3.34969e-05	0.39	1.13367e-05	99	0.561361	1
Leprosy	Sierra Leone	Africa	Sub-Saharan Africa region	1 low	1 low	200	470	1990	4042.68	0.00810756	33.76	0.000767275	99	0.83509	1
Leprosy	Singapore	Western Pacific	High-income regions	4 high	4 high	12040	44790	1990	3016.4	0.0031711	2.15	8.24923e-05	99	0.0712769	1
Leprosy	Slovakia	Europe	Central and Eastern Europe and Central Asia region	..	4 high		17130	1990	5277.71	0.00554837	2.34	5.1618e-05	99	0.0443374	1
Leprosy	Slovenia	Europe	Central and Eastern Europe and Central Asia region	..	4 high		24540	1990	2003.77	0.00210653	0.94	2.19497e-05	99	0.0469115	1
Leprosy	Solomon Islands	Western Pacific	East Asia and Pacific region	1 low	2 lower middle		910	1990	311.849	0.000176841	3.25	9.88943e-05	99	1.04217	1
Leprosy	Somalia	Eastern Mediterranean	Sub-Saharan Africa region	1 low	1 low	150		1990	6321.62	0.012678	17.62	0.000414391	99	0.278726	1
Leprosy	South Africa	Africa	Sub-Saharan Africa region	3 higher-middle	3 higher-middle	3390	6240	1990	36793.5	0.01774	11.47	0.000334552	99	0.031174	1
Leprosy	South Korea	Western Pacific	High-income regions	3 higher-middle	4 high	6480	21320	1990	42972.3	0.045176	16.88	0.000457567	99	0.0392812	1
Leprosy	Spain	Europe	High-income regions	4 high	4 high	12220	32130	1990	38883	0.0408771	10.98	0.000273045	99	0.0282385	1
Leprosy	Sri Lanka	South-East Asia	East Asia and Pacific region	1 low	2 lower middle	470	2260	1990	17324	0.00982395	112.05	0.00289157	99	0.646791	1
Leprosy	Sudan	Eastern Mediterranean	Sub-Saharan Africa region	1 low	2 lower middle	530	1200	1990	20008.8	0.0146152	204.85	0.0062781	99	1.0238	1
Leprosy	Suriname	Americas	Latin America and Caribbean region	3 higher-middle	3 higher-middle	1430	7900	1990	406.764	0.000196121	3.05	7.95978e-05	99	0.749821	1
Leprosy	Swaziland	Africa	Sub-Saharan Africa region	2 lower-middle	2 lower middle	1230	2600	1990	862.728	0.000489229	0.33	8.20099e-06	99	0.0382508	1
Leprosy	Sweden	Europe	High-income regions	4 high	4 high	27760	53810	1990	8559.11	0.00899805	2.25	4.65527e-05	99	0.0262878	1
Leprosy	Switzerland	Europe	High-income regions	4 high	4 high	36900	77360	1990	6673.92	0.00701618	1.22	2.77386e-05	99	0.0182801	1
Leprosy	Syria	Eastern Mediterranean	North Africa and Middle East region	2 lower-middle	2 lower middle	910		1990	12451.5	0.00706092	3.45	0.000124462	99	0.0277074	1
Leprosy	Tajikistan	Europe	Central and Eastern Europe and Central Asia region	..	1 low		730	1990	5297.29	0.0106237	1.46	3.66632e-05	99	0.0275613	1
Leprosy	Tanzania	Africa	Sub-Saharan Africa region	1 low	1 low	200	690	1990	25484.8	0.0511096	132.16	0.00387714	99	0.518583	1
Leprosy	Thailand	South-East Asia	East Asia and Pacific region	2 lower-middle	3 higher-middle	1490	4300	1990	56582.7	0.0272813	223.4	0.00634829	99	0.39482	1
Leprosy	The Bahamas	Americas	Latin America and Caribbean region	4 high	4 high	14040	21660	1990	256.338	0.000612263	0.558914	1.76907e-05	99	0.218038	1
Leprosy	The Gambia	Africa	Sub-Saharan Africa region	1 low	1 low	320	580	1990	916.811	0.00118475	5.09273	0.000148325	99	0.555484	1
Leprosy	Timor-Leste	South-East Asia	East Asia and Pacific region	..	2 lower middle		3000	1990	751.488	0.000426148	9.34	0.000205266	99	1.24287	1
Leprosy	Togo	Africa	Sub-Saharan Africa region	1 low	1 low	400	450	1990	3787.6	0.00759601	20.56	0.000563215	99	0.542824	1
Leprosy	Tonga	Western Pacific	East Asia and Pacific region	2 lower-middle	2 lower middle	1220	3480	1990	95.165	5.39654e-05	0.67	1.37487e-05	99	0.70404	1
Leprosy	Trinidad and Tobago	Americas	Latin America and Caribbean region	3 higher-middle	4 high	3710	15660	1990	1221.9	0.00128457	3.11	7.79094e-05	99	0.254521	1
Leprosy	Tunisia	Eastern Mediterranean	North Africa and Middle East region	2 lower-middle	3 higher-middle	1430	4160	1990	8135.3	0.00392243	2.41	6.97084e-05	99	0.029624	1
Leprosy	Turkey	Europe	North Africa and Middle East region	2 lower-middle	3 higher-middle	2300	9950	1990	53994.6	0.0260335	22.21	0.000615798	99	0.0411337	1
Leprosy	Turkmenistan	Europe	Central and Eastern Europe and Central Asia region	..	2 lower middle		4070	1990	3668	0.00208002	1.05	2.99095e-05	99	0.028626	1
Leprosy	Uganda	Africa	Sub-Saharan Africa region	1 low	1 low	320	530	1990	17534.8	0.035166	42.28	0.00126826	99	0.24112	1
Leprosy	Ukraine	Europe	Central and Eastern Europe and Central Asia region	..	2 lower middle	1610	2990	1990	51658.6	0.0292942	31.97	0.000558873	99	0.0618871	1
Leprosy	United Arab Emirates	Eastern Mediterranean	North Africa and Middle East region	4 high	4 high		34140	1990	1806.5	0.00189914	0.65	5.21004e-05	99	0.0359812	1
Leprosy	United Kingdom	Europe	High-income regions	4 high	4 high	17160	40470	1990	57214.5	0.0601487	6.89	0.000149065	99	0.0120424	1
Leprosy	United States	Americas	High-income regions	4 high	4 high	24150	48950	1990	254507	0.267559	33.58	0.000829988	99	0.0131942	1
Leprosy	Uruguay	Americas	Latin America and Caribbean region	3 higher-middle	3 higher-middle	2840	10390	1990	3109.94	0.00149946	2.03	4.38994e-05	99	0.0652746	1
Leprosy	Uzbekistan	Europe	Central and Eastern Europe and Central Asia region	..	2 lower middle		1300	1990	20555.1	0.0116562	5.94	0.000161608	99	0.0288979	1
Leprosy	Vanuatu	Western Pacific	East Asia and Pacific region	2 lower-middle	2 lower middle	1200	2700	1990	146.633	8.31515e-05	0.68	2.02613e-05	99	0.463743	1
Leprosy	Venezuela	Americas	Latin America and Caribbean region	3 higher-middle	3 higher-middle	2560	11530	1990	19740.8	0.00951801	45.88	0.00140261	99	0.232412	1
Leprosy	Vietnam	Western Pacific	East Asia and Pacific region	1 low	2 lower middle	130	1270	1990	68909.9	0.0390769	195.44	0.00557064	99	0.283617	1
Leprosy	Yemen	Eastern Mediterranean	North Africa and Middle East region	2 lower-middle	2 lower middle		1250	1990	11790.2	0.00668592	11.38	0.000397024	99	0.0965204	1
Leprosy	Zambia	Africa	Sub-Saharan Africa region	1 low	2 lower middle	430	1310	1990	7844.52	0.00444841	42.71	0.00112112	99	0.544457	1
Leprosy	Zimbabwe	Africa	Sub-Saharan Africa region	2 lower-middle	1 low	860	520	1990	10461.8	0.020981	3.02	5.93366e-05	99	0.028867	1
LF	Afghanistan	Eastern Mediterranean	South Asia region	1 low	1 low		520	1990	11731.2	0.0235268	0	0	99	0	0
LF	Albania	Europe	Central and Eastern Europe and Central Asia region	2 lower-middle	3 higher-middle	680	4360	1990	3446.88	0.00166191	0	0	99	0	0
LF	Algeria	Africa	North Africa and Middle East region	2 lower-middle	3 higher-middle	2360	4470	1990	26239.7	0.0126515	0	0	99	0	0
LF	Angola	Africa	Sub-Saharan Africa region	2 lower-middle	2 lower middle	550	3550	1990	10333.8	0.00586004	4866.89	0.00338053	99	47.0966	1
LF	Antigua and Barbuda	Americas	Latin America and Caribbean region	3 higher-middle	3 higher-middle	5740	12620	1990	61.906	2.98479e-05	0	0	99	0	0
LF	Argentina	Americas	Latin America and Caribbean region	2 lower-middle	3 higher-middle	3170	10600	1990	32624.9	0.0157301	0	0	99	0	0
LF	Armenia	Europe	Central and Eastern Europe and Central Asia region	..	2 lower middle		3370	1990	3544.7	0.0020101	0	0	99	0	0
LF	Australia	Western Pacific	High-income regions	4 high	4 high	17340	46490	1990	17096.9	0.0179737	0	0	99	0	0
LF	Austria	Europe	High-income regions	4 high	4 high	20560	49340	1990	7670	0.00806335	0	0	99	0	0
LF	Azerbaijan	Europe	Central and Eastern Europe and Central Asia region	..	3 higher-middle		5370	1990	7216.5	0.00347943	0	0	99	0	0
LF	Bahrain	Eastern Mediterranean	North Africa and Middle East region	3 higher-middle	4 high	7220	18660	1990	495.944	0.000521378	0	0	99	0	0
LF	Bangladesh	South-East Asia	South Asia region	1 low	1 low	300	780	1990	107386	0.215362	40415.3	0.0184395	5	37.6356	1
LF	Barbados	Americas	Latin America and Caribbean region	3 higher-middle	4 high	6790	15800	1990	259.336	0.000272636	0	0	99	0	0
LF	Belarus	Europe	Central and Eastern Europe and Central Asia region	..	3 higher-middle		5990	1990	10259.9	0.00494679	0	0	99	0	0
LF	Belgium	Europe	High-income regions	4 high	4 high	19370	47200	1990	9978.24	0.01049	0	0	99	0	0
LF	Belize	Americas	Latin America and Caribbean region	2 lower-middle	2 lower middle	2230	3970	1990	187.552	0.000106356	0	0	99	0	0
LF	Benin	Africa	Sub-Saharan Africa region	1 low	1 low	360	710	1990	5001.27	0.01003	11446.6	0.00628972	99	228.874	1
LF	Bhutan	South-East Asia	South Asia region	1 low	2 lower middle	580	1990	1990	535.738	0.000303802	0	0	99	0	0
LF	Bolivia	Americas	Latin America and Caribbean region	2 lower-middle	2 lower middle	720	1810	1990	6794.05	0.00385272	0	0	99	0	0
LF	Bosnia and Herzegovina	Europe	Central and Eastern Europe and Central Asia region	..	3 higher-middle		4690	1990	4526.51	0.00218245	0	0	99	0	0
LF	Botswana	Africa	Sub-Saharan Africa region	2 lower-middle	3 higher-middle	2540	5480	1990	1383.91	0.000667252	0	0	99	0	0
LF	Brazil	Americas	Latin America and Caribbean region	3 higher-middle	3 higher-middle	2710	9640	1990	149648	0.0721529	1974.79	0.000792349	99	1.31962	1
LF	Brunei	Western Pacific	High-income regions	4 high	4 high	12550		1990	256.929	0.000270105	0	0	99	0	0
LF	Bulgaria	Europe	Central and Eastern Europe and Central Asia region	2 lower-middle	3 higher-middle	2260	6630	1990	8821.11	0.00425309	0	0	99	0	0
LF	Burkina Faso	Africa	Sub-Saharan Africa region	1 low	1 low	330	610	1990	8811.03	0.0176705	24263.5	0.0083156	99	275.376	1
LF	Burundi	Africa	Sub-Saharan Africa region	1 low	1 low	210	200	1990	5605.87	0.0112425	7939.83	0.00466488	99	141.634	1
LF	Cambodia	Western Pacific	East Asia and Pacific region	1 low	1 low		740	1990	9057.34	0.0181644	3990.32	0.0018235	99	44.0563	1
LF	Cameroon	Africa	Sub-Saharan Africa region	2 lower-middle	2 lower middle	920	1170	1990	12070.4	0.00684477	24471.8	0.0143416	99	202.743	1
LF	Canada	Americas	High-income regions	4 high	4 high	20430	44450	1990	27657.8	0.0290762	0	0	99	0	0
LF	Cape Verde	Africa	Sub-Saharan Africa region	2 lower-middle	2 lower middle	890	3410	1990	351.96	0.000199587	0	0	99	0	0
LF	Central African Republic	Africa	Sub-Saharan Africa region	1 low	1 low	460	470	1990	2912.82	0.00584165	936.9	0.0005145	99	32.1647	1
LF	Chad	Africa	Sub-Saharan Africa region	1 low	1 low	270	910	1990	5951.57	0.0119358	9146.1	0.00623999	99	153.675	1
LF	Chile	Americas	Latin America and Caribbean region	2 lower-middle	3 higher-middle	2260	10800	1990	13213.9	0.00637109	0	0	99	0	0
LF	China	Western Pacific	East Asia and Pacific region	1 low	3 higher-middle	330	4300	1990	1.16543e+06	0.561911	123515	0	99	10.5983	1
LF	Colombia	Americas	Latin America and Caribbean region	2 lower-middle	3 higher-middle	1220	5540	1990	33306.9	0.0160589	0	0	99	0	0
LF	Comoros	Africa	Sub-Saharan Africa region	1 low	1 low	560	780	1990	412.79	0.000827847	219.66	6.75792e-05	99	53.2135	1
LF	Congo	Africa	Sub-Saharan Africa region	2 lower-middle	2 lower middle	920	2230	1990	2383.28	0.00135149	2961.35	0.00190225	99	124.255	1
LF	Costa Rica	Americas	Latin America and Caribbean region	2 lower-middle	3 higher-middle	2320	7100	1990	3078.55	0.00148432	41.6	2.23327e-05	99	1.35129	1
LF	Côte d’Ivoire	Africa	Sub-Saharan Africa region	2 lower-middle	2 lower middle	760	1210	1990	12115.8	0.00687054	31251.1	0.0181579	99	257.937	1
LF	Croatia	Europe	Central and Eastern Europe and Central Asia region	..	4 high		13740	1990	4793.52	0.00503935	0	0	99	0	0
LF	Cuba	Americas	Latin America and Caribbean region	2 lower-middle	3 higher-middle	2660	5570	1990	10600.8	0.00511119	0	0	99	0	0
LF	Cyprus	Europe	High-income regions	4 high	4 high	9510	30690	1990	766.611	0.000805926	0	0	99	0	0
LF	Czech Republic	Europe	Central and Eastern Europe and Central Asia region	..	4 high		19210	1990	10326	0.0108555	0	0	99	0	0
LF	Democratic Republic of the Congo	Africa	Sub-Saharan Africa region	1 low	1 low	240	300	1990	34910.6	0.0700129	7203.44	0.00466982	99	20.634	1
LF	Denmark	Europe	High-income regions	4 high	4 high	24530	60820	1990	5140.33	0.00540395	0	0	99	0	0
LF	Djibouti	Eastern Mediterranean	Sub-Saharan Africa region	2 lower-middle	2 lower middle			1990	589.924	0.00033453	0	0	99	0	0
LF	Dominican Republic	Americas	Latin America and Caribbean region	2 lower-middle	3 higher-middle	870	5180	1990	7245.13	0.00349323	94.2	3.66753e-05	99	1.30018	1
LF	Ecuador	Americas	Latin America and Caribbean region	2 lower-middle	3 higher-middle	1370	4410	1990	10123.6	0.00488108	0	0	99	0	0
LF	Egypt	Eastern Mediterranean	North Africa and Middle East region	1 low	2 lower middle	750	2390	1990	56336.6	0.0319469	13573	0.00233045	99	24.0926	1
LF	El Salvador	Americas	Latin America and Caribbean region	2 lower-middle	2 lower middle	910	3450	1990	5344.23	0.00303056	0	0	99	0	0
LF	Equatorial Guinea	Africa	Sub-Saharan Africa region	1 low	4 high	290	12980	1990	373.851	0.000393023	524.92	0.000375832	99	140.409	1
LF	Eritrea	Africa	Sub-Saharan Africa region	..	1 low		380	1990	3272.56	0.0065631	0	0	99	0	0
LF	Estonia	Europe	Central and Eastern Europe and Central Asia region	..	4 high		14570	1990	1565.32	0.0016456	0	0	99	0	0
LF	Ethiopia	Africa	Sub-Saharan Africa region	1 low	1 low	260	380	1990	48042.8	0.0963494	1880.87	0.00131304	99	3.91499	1
LF	Federated States of Micronesia	Western Pacific	East Asia and Pacific region	..	2 lower middle		2870	1990	96.331	5.46266e-05	30.583	1.2855e-05	99	31.7479	1
LF	Fiji	Western Pacific	East Asia and Pacific region	2 lower-middle	2 lower middle	1790	3650	1990	728.339	0.000413021	217.8	4.60726e-05	99	29.9037	1
LF	Finland	Europe	High-income regions	4 high	4 high	26000	49330	1990	4986.7	0.00524244	0	0	99	0	0
LF	France	Europe	High-income regions	4 high	4 high	20660	43790	1990	56845.7	0.059761	0	0	99	0	0
LF	Gabon	Africa	Sub-Saharan Africa region	3 higher-middle	3 higher-middle	4810	8410	1990	946.703	0.000456452	909.39	0.00056736	99	96.0586	1
LF	Georgia	Europe	Central and Eastern Europe and Central Asia region	..	2 lower middle		2680	1990	5460.31	0.00309639	0	0	99	0	0
LF	Germany	Europe	High-income regions	4 high	4 high	21330	44780	1990	80487.2	0.0846148	0	0	99	0	0
LF	Ghana	Africa	Sub-Saharan Africa region	1 low	2 lower middle	400	1250	1990	14628.7	0.00829553	41851.8	0.0152834	99	286.094	1
LF	Greece	Europe	High-income regions	3 higher-middle	4 high	9000	27580	1990	10160.5	0.0106816	0	0	99	0	0
LF	Grenada	Americas	Latin America and Caribbean region	2 lower-middle	3 higher-middle	2250	7050	1990	96.286	4.64242e-05	0	0	99	0	0
LF	Guatemala	Americas	Latin America and Caribbean region	2 lower-middle	2 lower middle	930	2680	1990	8890.33	0.00504146	0	0	99	0	0
LF	Guinea	Africa	Sub-Saharan Africa region	1 low	1 low	430	390	1990	6020.11	0.0120733	8085.34	0.00514277	99	134.305	1
LF	Guinea-Bissau	Africa	Sub-Saharan Africa region	1 low	1 low	210	540	1990	1017.38	0.00204036	3808.04	0.00205565	99	374.297	1
LF	Guyana	Americas	Latin America and Caribbean region	1 low	2 lower middle	390	2900	1990	725.043	0.000411152	9.78	2.97891e-06	99	1.34889	1
LF	Haiti	Americas	Latin America and Caribbean region	1 low	1 low		650	1990	7110.12	0.0142593	91.67	4.31302e-05	99	1.28929	1
LF	Honduras	Americas	Latin America and Caribbean region	1 low	2 lower middle	690	1920	1990	4903.69	0.00278075	0	0	99	0	0
LF	Hungary	Europe	Central and Eastern Europe and Central Asia region	3 higher-middle	4 high		13050	1990	10385.1	0.0109176	0	0	99	0	0
LF	Iceland	Europe	High-income regions	4 high	4 high	24680	36710	1990	254.83	0.000267899	0	0	99	0	0
LF	India	South-East Asia	South Asia region	1 low	2 lower middle	390	1260	1990	868891	0.492724	1.32187e+06	0.546686	1	152.134	1
LF	Indonesia	South-East Asia	East Asia and Pacific region	1 low	2 lower middle	610	2530	1990	178633	0.101298	74289.2	0.0362236	3	41.5875	1
LF	Iran	Eastern Mediterranean	North Africa and Middle East region	2 lower-middle	3 higher-middle	2390		1990	56361.9	0.0271748	0	0	99	0	0
LF	Iraq	Eastern Mediterranean	North Africa and Middle East region	3 higher-middle	2 lower middle		4420	1990	17517.5	0.0099337	0	0	99	0	0
LF	Ireland	Europe	High-income regions	4 high	4 high	12560	44100	1990	3531.18	0.00371228	0	0	99	0	0
LF	Israel	Europe	High-income regions	4 high	4 high	10860	29480	1990	4499.16	0.00472989	0	0	99	0	0
LF	Italy	Europe	High-income regions	4 high	4 high	18610	37700	1990	56831.9	0.0597464	0	0	99	0	0
LF	Jamaica	Americas	Latin America and Caribbean region	2 lower-middle	3 higher-middle	1790	4590	1990	2365.21	0.00114039	0	0	99	0	0
LF	Japan	Western Pacific	High-income regions	4 high	4 high	27560	41980	1990	122249	0.128519	0	0	99	0	0
LF	Jordan	Eastern Mediterranean	North Africa and Middle East region	2 lower-middle	3 higher-middle	1430	4120	1990	3358.45	0.00161928	0	0	99	0	0
LF	Kazakhstan	Europe	Central and Eastern Europe and Central Asia region	..	3 higher-middle		7440	1990	16171.9	0.00779727	0	0	99	0	0
LF	Kenya	Africa	Sub-Saharan Africa region	1 low	1 low	380	1000	1990	23446.4	0.0470217	20906.7	0.0105391	99	89.168	1
LF	Kiribati	Western Pacific	East Asia and Pacific region	2 lower-middle	2 lower middle	720	1890	1990	71.04	4.02848e-05	21.35	4.95266e-06	99	30.0535	1
LF	Kuwait	Eastern Mediterranean	North Africa and Middle East region	4 high	4 high		41540	1990	2059.77	0.00216541	0	0	99	0	0
LF	Kyrgyzstan	Europe	Central and Eastern Europe and Central Asia region	..	1 low		850	1990	4394.5	0.00881314	0	0	99	0	0
LF	Laos	Western Pacific	East Asia and Pacific region	1 low	2 lower middle	190	1000	1990	4244.52	0.00240695	1712.87	0.000970368	99	40.3549	1
LF	Latvia	Europe	Central and Eastern Europe and Central Asia region	..	3 higher-middle		12720	1990	2663.98	0.00128444	0	0	99	0	0
LF	Lebanon	Eastern Mediterranean	North Africa and Middle East region	2 lower-middle	3 higher-middle	1360	8450	1990	2703.02	0.00130326	0	0	99	0	0
LF	Lesotho	Africa	Sub-Saharan Africa region	1 low	2 lower middle	550	1160	1990	1597.53	0.000905917	0	0	99	0	0
LF	Liberia	Africa	Sub-Saharan Africa region	1 low	1 low		250	1990	2102.88	0.0042173	5358.4	0.00384744	99	254.813	1
LF	Libya	Eastern Mediterranean	North Africa and Middle East region	3 higher-middle	3 higher-middle		12250	1990	4259.81	0.00205387	0	0	99	0	0
LF	Lithuania	Europe	Central and Eastern Europe and Central Asia region	..	3 higher-middle		12350	1990	3697.39	0.0017827	0	0	99	0	0
LF	Luxembourg	Europe	High-income regions	4 high	4 high	26450	69350	1990	381.79	0.00040137	0	0	99	0	0
LF	Macedonia	Europe	Central and Eastern Europe and Central Asia region	..	3 higher-middle		4720	1990	2009.71	0.000968981	0	0	99	0	0
LF	Madagascar	Africa	Sub-Saharan Africa region	1 low	1 low	240	420	1990	11545.8	0.023155	18387.2	0.011971	99	159.255	1
LF	Malawi	Africa	Sub-Saharan Africa region	1 low	1 low	180	350	1990	9447.12	0.0189461	19138.1	0.0112978	99	202.581	1
LF	Malaysia	Western Pacific	East Asia and Pacific region	2 lower-middle	3 higher-middle	2370	8200	1990	18211.1	0.00878047	0	0	99	0	0
LF	Maldives	South-East Asia	East Asia and Pacific region	1 low	3 higher-middle		5960	1990	215.859	0.000104076	88.1681	2.74706e-05	99	40.8452	1
LF	Mali	Africa	Sub-Saharan Africa region	1 low	1 low	270	610	1990	7964.07	0.0159719	17475.7	0.0108944	99	219.432	1
LF	Malta	Europe	High-income regions	3 higher-middle	4 high	7600	20090	1990	375.295	0.000394542	0	0	99	0	0
LF	Mauritania	Africa	Sub-Saharan Africa region	1 low	2 lower middle	490	1140	1990	2024.16	0.00114785	3029.04	0.0040765	99	149.644	1
LF	Mauritius	Africa	Sub-Saharan Africa region	2 lower-middle	3 higher-middle	2440	7970	1990	1055.86	0.000509085	0	0	99	0	0
LF	Mexico	Americas	Latin America and Caribbean region	3 higher-middle	3 higher-middle	2750	8720	1990	86077	0.041502	0	0	99	0	0
LF	Moldova	Europe	Central and Eastern Europe and Central Asia region	..	2 lower middle		1820	1990	4364.11	0.00247477	0	0	99	0	0
LF	Mongolia	Western Pacific	Central and Eastern Europe and Central Asia region	2 lower-middle	2 lower middle	1430	2000	1990	2184.16	0.00123858	0	0	99	0	0
LF	Montenegro	Europe	Central and Eastern Europe and Central Asia region	..	3 higher-middle		6870	1990	614.601	0.00029633	0	0	99	0	0
LF	Morocco	Eastern Mediterranean	North Africa and Middle East region	2 lower-middle	2 lower middle	1100	2830	1990	24675	0.0139925	0	0	99	0	0
LF	Mozambique	Africa	Sub-Saharan Africa region	1 low	1 low	180	460	1990	13568	0.0272104	24240.5	0.0163449	99	178.66	1
LF	Myanmar	South-East Asia	East Asia and Pacific region	1 low	1 low			1990	42123	0.0844774	16432.9	0.00648531	99	39.0117	1
LF	Namibia	Africa	Sub-Saharan Africa region	2 lower-middle	3 higher-middle	2020	4350	1990	1415.45	0.000682457	0	0	99	0	0
LF	Nepal	South-East Asia	South Asia region	1 low	1 low	210	540	1990	18111.2	0.0363219	7202.93	0.00405123	99	39.7706	1
LF	Netherlands	Europe	High-income regions	4 high	4 high	20140	53320	1990	14890.3	0.015654	0	0	99	0	0
LF	New Zealand	Western Pacific	High-income regions	4 high	4 high	13640	29390	1990	3397.98	0.00357224	0	0	99	0	0
LF	Nicaragua	Americas	Latin America and Caribbean region	2 lower-middle	2 lower middle	310	1480	1990	4137.79	0.00234642	0	0	99	0	0
LF	Niger	Africa	Sub-Saharan Africa region	1 low	1 low	300	360	1990	7753.91	0.0155504	13610.7	0.0105859	99	175.533	1
LF	Nigeria	Africa	Sub-Saharan Africa region	1 low	2 lower middle	290	1460	1990	95617.4	0.054222	180233	0.104297	2	188.495	1
LF	North Korea	South-East Asia	East Asia and Pacific region	2 lower-middle	1 low			1990	20194.4	0.0404996	0	0	99	0	0
LF	Norway	Europe	High-income regions	4 high	4 high	26510	88430	1990	4240.37	0.00445784	0	0	99	0	0
LF	Oman	Eastern Mediterranean	North Africa and Middle East region	3 higher-middle	4 high	5710	17120	1990	1810.1	0.00190293	0	0	99	0	0
LF	Pakistan	Eastern Mediterranean	South Asia region	1 low	2 lower middle	420	1080	1990	111091	0.0629966	0	0	99	0	0
LF	Palestine	Europe	North Africa and Middle East region		2 lower middle	#N/A	#N/A	1990	2081.35	0.00118027	0	0	99	0	0
LF	Panama	Americas	Latin America and Caribbean region	2 lower-middle	3 higher-middle	2160	8170	1990	2486.78	0.001199	0	0	99	0	0
LF	Papua New Guinea	Western Pacific	East Asia and Pacific region	2 lower-middle	2 lower middle	820	1290	1990	4157.9	0.00235783	1210.39	0.000731682	99	29.1106	1
LF	Paraguay	Americas	Latin America and Caribbean region	2 lower-middle	2 lower middle		2930	1990	4249.75	0.00240991	0	0	99	0	0
LF	Peru	Americas	Latin America and Caribbean region	2 lower-middle	3 higher-middle	880	4380	1990	21772	0.0104974	0	0	99	0	0
LF	Philippines	Western Pacific	East Asia and Pacific region	2 lower-middle	2 lower middle	720	2750	1990	61948.7	0.0351294	24818.1	0.0101109	99	40.0623	1
LF	Poland	Europe	Central and Eastern Europe and Central Asia region	2 lower-middle	4 high		12630	1990	38149.9	0.0401064	0	0	99	0	0
LF	Portugal	Europe	High-income regions	3 higher-middle	4 high	7140	22930	1990	9899.45	0.0104071	0	0	99	0	0
LF	Qatar	Eastern Mediterranean	North Africa and Middle East region	4 high	4 high		65840	1990	476.517	0.000500955	0	0	99	0	0
LF	Romania	Europe	Central and Eastern Europe and Central Asia region	2 lower-middle	3 higher-middle	1710	8430	1990	23372.1	0.0112688	0	0	99	0	0
LF	Russia	Europe	Central and Eastern Europe and Central Asia region		3 higher-middle		9980	1990	148149	0.0714298	0	0	99	0	0
LF	Rwanda	Africa	Sub-Saharan Africa region	1 low	1 low	350	550	1990	7214.7	0.014469	6054.21	0.00344865	99	83.915	1
LF	Saint Lucia	Americas	Latin America and Caribbean region	2 lower-middle	3 higher-middle	2730	6580	1990	138.18	6.66234e-05	0	0	99	0	0
LF	Saint Vincent and the Grenadines	Americas	Latin America and Caribbean region	2 lower-middle	3 higher-middle	1740	6030	1990	107.509	5.18354e-05	0	0	99	0	0
LF	Samoa	Western Pacific	East Asia and Pacific region	2 lower-middle	2 lower middle		3220	1990	162.865	9.23562e-05	50.6719	7.12195e-06	99	31.1128	1
LF	São Tomé and Príncipe	Africa	Sub-Saharan Africa region	1 low	2 lower middle		1190	1990	117.395	6.65715e-05	0	0	99	0	0
LF	Saudi Arabia	Eastern Mediterranean	North Africa and Middle East region	3 higher-middle	4 high	7230	18470	1990	16206.1	0.0170372	0	0	99	0	0
LF	Senegal	Africa	Sub-Saharan Africa region	2 lower-middle	2 lower middle	710	1040	1990	7514.11	0.00426104	14696.9	0.00894446	99	195.59	1
LF	Serbia	Europe	Central and Eastern Europe and Central Asia region	..	3 higher-middle		5850	1990	9735.43	0.00469393	0	0	99	0	0
LF	Seychelles	Africa	Sub-Saharan Africa region	3 higher-middle	3 higher-middle	5000	10190	1990	69.474	3.34969e-05	106.81	4.55682e-05	99	153.741	1
LF	Sierra Leone	Africa	Sub-Saharan Africa region	1 low	1 low	200	470	1990	4042.68	0.00810756	10478.5	0.00557828	99	259.198	1
LF	Singapore	Western Pacific	High-income regions	4 high	4 high	12040	44790	1990	3016.4	0.0031711	0	0	99	0	0
LF	Slovakia	Europe	Central and Eastern Europe and Central Asia region	..	4 high		17130	1990	5277.71	0.00554837	0	0	99	0	0
LF	Slovenia	Europe	Central and Eastern Europe and Central Asia region	..	4 high		24540	1990	2003.77	0.00210653	0	0	99	0	0
LF	Solomon Islands	Western Pacific	East Asia and Pacific region	1 low	2 lower middle		910	1990	311.849	0.000176841	95.08	6.10037e-05	99	30.4891	1
LF	Somalia	Eastern Mediterranean	Sub-Saharan Africa region	1 low	1 low	150		1990	6321.62	0.012678	0	0	99	0	0
LF	South Africa	Africa	Sub-Saharan Africa region	3 higher-middle	3 higher-middle	3390	6240	1990	36793.5	0.01774	0	0	99	0	0
LF	South Korea	Western Pacific	High-income regions	3 higher-middle	4 high	6480	21320	1990	42972.3	0.045176	17586.3	0	99	40.9248	1
LF	Spain	Europe	High-income regions	4 high	4 high	12220	32130	1990	38883	0.0408771	0	0	99	0	0
LF	Sri Lanka	South-East Asia	East Asia and Pacific region	1 low	2 lower middle	470	2260	1990	17324	0.00982395	7236.61	0.00139497	99	41.7722	1
LF	Sudan	Eastern Mediterranean	Sub-Saharan Africa region	1 low	2 lower middle	530	1200	1990	20008.8	0.0146152	32020.7	0.0205837	4	160.033	1
LF	Suriname	Americas	Latin America and Caribbean region	3 higher-middle	3 higher-middle	1430	7900	1990	406.764	0.000196121	75.6685	0	99	18.6026	1
LF	Swaziland	Africa	Sub-Saharan Africa region	2 lower-middle	2 lower middle	1230	2600	1990	862.728	0.000489229	0	0	99	0	0
LF	Sweden	Europe	High-income regions	4 high	4 high	27760	53810	1990	8559.11	0.00899805	0	0	99	0	0
LF	Switzerland	Europe	High-income regions	4 high	4 high	36900	77360	1990	6673.92	0.00701618	0	0	99	0	0
LF	Syria	Eastern Mediterranean	North Africa and Middle East region	2 lower-middle	2 lower middle	910		1990	12451.5	0.00706092	0	0	99	0	0
LF	Tajikistan	Europe	Central and Eastern Europe and Central Asia region	..	1 low		730	1990	5297.29	0.0106237	0	0	99	0	0
LF	Tanzania	Africa	Sub-Saharan Africa region	1 low	1 low	200	690	1990	25484.8	0.0511096	23956.7	0.0140416	99	94.004	1
LF	Thailand	South-East Asia	East Asia and Pacific region	2 lower-middle	3 higher-middle	1490	4300	1990	56582.7	0.0272813	23125.4	0.00479919	99	40.87	1
LF	The Bahamas	Americas	Latin America and Caribbean region	4 high	4 high	14040	21660	1990	256.338	0.000612263	0	0	99	0	0
LF	The Gambia	Africa	Sub-Saharan Africa region	1 low	1 low	320	580	1990	916.811	0.00118475	2389.89	0.00145343	99	260.674	1
LF	Timor-Leste	South-East Asia	East Asia and Pacific region	..	2 lower middle		3000	1990	751.488	0.000426148	306.46	0.000129277	99	40.7804	1
LF	Togo	Africa	Sub-Saharan Africa region	1 low	1 low	400	450	1990	3787.6	0.00759601	8374.3	0.00112729	99	221.098	1
LF	Tonga	Western Pacific	East Asia and Pacific region	2 lower-middle	2 lower middle	1220	3480	1990	95.165	5.39654e-05	30.4244	3.85004e-06	99	31.9701	1
LF	Trinidad and Tobago	Americas	Latin America and Caribbean region	3 higher-middle	4 high	3710	15660	1990	1221.9	0.00128457	15.364	0	99	1.25738	1
LF	Tunisia	Eastern Mediterranean	North Africa and Middle East region	2 lower-middle	3 higher-middle	1430	4160	1990	8135.3	0.00392243	0	0	99	0	0
LF	Turkey	Europe	North Africa and Middle East region	2 lower-middle	3 higher-middle	2300	9950	1990	53994.6	0.0260335	0	0	99	0	0
LF	Turkmenistan	Europe	Central and Eastern Europe and Central Asia region	..	2 lower middle		4070	1990	3668	0.00208002	0	0	99	0	0
LF	Uganda	Africa	Sub-Saharan Africa region	1 low	1 low	320	530	1990	17534.8	0.035166	30679.2	0.0177439	99	174.961	1
LF	Ukraine	Europe	Central and Eastern Europe and Central Asia region	..	2 lower middle	1610	2990	1990	51658.6	0.0292942	0	0	99	0	0
LF	United Arab Emirates	Eastern Mediterranean	North Africa and Middle East region	4 high	4 high		34140	1990	1806.5	0.00189914	0	0	99	0	0
LF	United Kingdom	Europe	High-income regions	4 high	4 high	17160	40470	1990	57214.5	0.0601487	0	0	99	0	0
LF	United States	Americas	High-income regions	4 high	4 high	24150	48950	1990	254507	0.267559	0	0	99	0	0
LF	Uruguay	Americas	Latin America and Caribbean region	3 higher-middle	3 higher-middle	2840	10390	1990	3109.94	0.00149946	0	0	99	0	0
LF	Uzbekistan	Europe	Central and Eastern Europe and Central Asia region	..	2 lower middle		1300	1990	20555.1	0.0116562	0	0	99	0	0
LF	Vanuatu	Western Pacific	East Asia and Pacific region	2 lower-middle	2 lower middle	1200	2700	1990	146.633	8.31515e-05	44.4648	9.2631e-06	99	30.3239	1
LF	Venezuela	Americas	Latin America and Caribbean region	3 higher-middle	3 higher-middle	2560	11530	1990	19740.8	0.00951801	0	0	99	0	0
LF	Vietnam	Western Pacific	East Asia and Pacific region	1 low	2 lower middle	130	1270	1990	68909.9	0.0390769	28594.2	0.00886712	99	41.495	1
LF	Yemen	Eastern Mediterranean	North Africa and Middle East region	2 lower-middle	2 lower middle		1250	1990	11790.2	0.00668592	193.37	4.53306e-05	99	1.64008	1
LF	Zambia	Africa	Sub-Saharan Africa region	1 low	2 lower middle	430	1310	1990	7844.52	0.00444841	2565.13	0.00158429	99	32.6997	1
LF	Zimbabwe	Africa	Sub-Saharan Africa region	2 lower-middle	1 low	860	520	1990	10461.8	0.020981	10408	0.00415365	99	99.4863	1
Onchocerciasis	Afghanistan	Eastern Mediterranean	South Asia region	1 low	1 low		520	1990	11731.2	0.0235268	0	0	99	0	0
Onchocerciasis	Albania	Europe	Central and Eastern Europe and Central Asia region	2 lower-middle	3 higher-middle	680	4360	1990	3446.88	0.00166191	0	0	99	0	0
Onchocerciasis	Algeria	Africa	North Africa and Middle East region	2 lower-middle	3 higher-middle	2360	4470	1990	26239.7	0.0126515	0	0	99	0	0
Onchocerciasis	Angola	Africa	Sub-Saharan Africa region	2 lower-middle	2 lower middle	550	3550	1990	10333.8	0.00586004	1821.57	0.00560384	99	17.6273	1
Onchocerciasis	Antigua and Barbuda	Americas	Latin America and Caribbean region	3 higher-middle	3 higher-middle	5740	12620	1990	61.906	2.98479e-05	0	0	99	0	0
Onchocerciasis	Argentina	Americas	Latin America and Caribbean region	2 lower-middle	3 higher-middle	3170	10600	1990	32624.9	0.0157301	0	0	99	0	0
Onchocerciasis	Armenia	Europe	Central and Eastern Europe and Central Asia region	..	2 lower middle		3370	1990	3544.7	0.0020101	0	0	99	0	0
Onchocerciasis	Australia	Western Pacific	High-income regions	4 high	4 high	17340	46490	1990	17096.9	0.0179737	0	0	99	0	0
Onchocerciasis	Austria	Europe	High-income regions	4 high	4 high	20560	49340	1990	7670	0.00806335	0	0	99	0	0
Onchocerciasis	Azerbaijan	Europe	Central and Eastern Europe and Central Asia region	..	3 higher-middle		5370	1990	7216.5	0.00347943	0	0	99	0	0
Onchocerciasis	Bahrain	Eastern Mediterranean	North Africa and Middle East region	3 higher-middle	4 high	7220	18660	1990	495.944	0.000521378	0	0	99	0	0
Onchocerciasis	Bangladesh	South-East Asia	South Asia region	1 low	1 low	300	780	1990	107386	0.215362	0	0	99	0	0
Onchocerciasis	Barbados	Americas	Latin America and Caribbean region	3 higher-middle	4 high	6790	15800	1990	259.336	0.000272636	0	0	99	0	0
Onchocerciasis	Belarus	Europe	Central and Eastern Europe and Central Asia region	..	3 higher-middle		5990	1990	10259.9	0.00494679	0	0	99	0	0
Onchocerciasis	Belgium	Europe	High-income regions	4 high	4 high	19370	47200	1990	9978.24	0.01049	0	0	99	0	0
Onchocerciasis	Belize	Americas	Latin America and Caribbean region	2 lower-middle	2 lower middle	2230	3970	1990	187.552	0.000106356	0	0	99	0	0
Onchocerciasis	Benin	Africa	Sub-Saharan Africa region	1 low	1 low	360	710	1990	5001.27	0.01003	7692.93	0.0026081	99	153.819	1
Onchocerciasis	Bhutan	South-East Asia	South Asia region	1 low	2 lower middle	580	1990	1990	535.738	0.000303802	0	0	99	0	0
Onchocerciasis	Bolivia	Americas	Latin America and Caribbean region	2 lower-middle	2 lower middle	720	1810	1990	6794.05	0.00385272	0	0	99	0	0
Onchocerciasis	Bosnia and Herzegovina	Europe	Central and Eastern Europe and Central Asia region	..	3 higher-middle		4690	1990	4526.51	0.00218245	0	0	99	0	0
Onchocerciasis	Botswana	Africa	Sub-Saharan Africa region	2 lower-middle	3 higher-middle	2540	5480	1990	1383.91	0.000667252	0	0	99	0	0
Onchocerciasis	Brazil	Americas	Latin America and Caribbean region	3 higher-middle	3 higher-middle	2710	9640	1990	149648	0.0721529	0	0	99	0	0
Onchocerciasis	Brunei	Western Pacific	High-income regions	4 high	4 high	12550		1990	256.929	0.000270105	0	0	99	0	0
Onchocerciasis	Bulgaria	Europe	Central and Eastern Europe and Central Asia region	2 lower-middle	3 higher-middle	2260	6630	1990	8821.11	0.00425309	0	0	99	0	0
Onchocerciasis	Burkina Faso	Africa	Sub-Saharan Africa region	1 low	1 low	330	610	1990	8811.03	0.0176705	9948.21	0	99	112.906	1
Onchocerciasis	Burundi	Africa	Sub-Saharan Africa region	1 low	1 low	210	200	1990	5605.87	0.0112425	5285.3	0.0124888	99	94.2815	1
Onchocerciasis	Cambodia	Western Pacific	East Asia and Pacific region	1 low	1 low		740	1990	9057.34	0.0181644	0	0	99	0	0
Onchocerciasis	Cameroon	Africa	Sub-Saharan Africa region	2 lower-middle	2 lower middle	920	1170	1990	12070.4	0.00684477	40761.9	0.0809917	4	337.703	1
Onchocerciasis	Canada	Americas	High-income regions	4 high	4 high	20430	44450	1990	27657.8	0.0290762	0	0	99	0	0
Onchocerciasis	Cape Verde	Africa	Sub-Saharan Africa region	2 lower-middle	2 lower middle	890	3410	1990	351.96	0.000199587	0	0	99	0	0
Onchocerciasis	Central African Republic	Africa	Sub-Saharan Africa region	1 low	1 low	460	470	1990	2912.82	0.00584165	14835.9	0.0240916	99	509.329	1
Onchocerciasis	Chad	Africa	Sub-Saharan Africa region	1 low	1 low	270	910	1990	5951.57	0.0119358	9248.05	0.0180016	99	155.388	1
Onchocerciasis	Chile	Americas	Latin America and Caribbean region	2 lower-middle	3 higher-middle	2260	10800	1990	13213.9	0.00637109	0	0	99	0	0
Onchocerciasis	China	Western Pacific	East Asia and Pacific region	1 low	3 higher-middle	330	4300	1990	1.16543e+06	0.561911	0	0	99	0	0
Onchocerciasis	Colombia	Americas	Latin America and Caribbean region	2 lower-middle	3 higher-middle	1220	5540	1990	33306.9	0.0160589	0	0	99	0	0
Onchocerciasis	Comoros	Africa	Sub-Saharan Africa region	1 low	1 low	560	780	1990	412.79	0.000827847	0	0	99	0	0
Onchocerciasis	Congo	Africa	Sub-Saharan Africa region	2 lower-middle	2 lower middle	920	2230	1990	2383.28	0.00135149	1160.51	0.0018574	99	48.6935	1
Onchocerciasis	Costa Rica	Americas	Latin America and Caribbean region	2 lower-middle	3 higher-middle	2320	7100	1990	3078.55	0.00148432	0	0	99	0	0
Onchocerciasis	Côte d’Ivoire	Africa	Sub-Saharan Africa region	2 lower-middle	2 lower middle	760	1210	1990	12115.8	0.00687054	20584.8	0	99	169.9	1
Onchocerciasis	Croatia	Europe	Central and Eastern Europe and Central Asia region	..	4 high		13740	1990	4793.52	0.00503935	0	0	99	0	0
Onchocerciasis	Cuba	Americas	Latin America and Caribbean region	2 lower-middle	3 higher-middle	2660	5570	1990	10600.8	0.00511119	0	0	99	0	0
Onchocerciasis	Cyprus	Europe	High-income regions	4 high	4 high	9510	30690	1990	766.611	0.000805926	0	0	99	0	0
Onchocerciasis	Czech Republic	Europe	Central and Eastern Europe and Central Asia region	..	4 high		19210	1990	10326	0.0108555	0	0	99	0	0
Onchocerciasis	Democratic Republic of the Congo	Africa	Sub-Saharan Africa region	1 low	1 low	240	300	1990	34910.6	0.0700129	142605	0.385424	1	408.486	1
Onchocerciasis	Denmark	Europe	High-income regions	4 high	4 high	24530	60820	1990	5140.33	0.00540395	0	0	99	0	0
Onchocerciasis	Djibouti	Eastern Mediterranean	Sub-Saharan Africa region	2 lower-middle	2 lower middle			1990	589.924	0.00033453	0	0	99	0	0
Onchocerciasis	Dominican Republic	Americas	Latin America and Caribbean region	2 lower-middle	3 higher-middle	870	5180	1990	7245.13	0.00349323	0	0	99	0	0
Onchocerciasis	Ecuador	Americas	Latin America and Caribbean region	2 lower-middle	3 higher-middle	1370	4410	1990	10123.6	0.00488108	0	0	99	0	0
Onchocerciasis	Egypt	Eastern Mediterranean	North Africa and Middle East region	1 low	2 lower middle	750	2390	1990	56336.6	0.0319469	0	0	99	0	0
Onchocerciasis	El Salvador	Americas	Latin America and Caribbean region	2 lower-middle	2 lower middle	910	3450	1990	5344.23	0.00303056	0	0	99	0	0
Onchocerciasis	Equatorial Guinea	Africa	Sub-Saharan Africa region	1 low	4 high	290	12980	1990	373.851	0.000393023	663.961	0.00170673	99	177.6	1
Onchocerciasis	Eritrea	Africa	Sub-Saharan Africa region	..	1 low		380	1990	3272.56	0.0065631	0	0	99	0	0
Onchocerciasis	Estonia	Europe	Central and Eastern Europe and Central Asia region	..	4 high		14570	1990	1565.32	0.0016456	0	0	99	0	0
Onchocerciasis	Ethiopia	Africa	Sub-Saharan Africa region	1 low	1 low	260	380	1990	48042.8	0.0963494	13762.7	0.0279081	5	28.6468	1
Onchocerciasis	Federated States of Micronesia	Western Pacific	East Asia and Pacific region	..	2 lower middle		2870	1990	96.331	5.46266e-05	0	0	99	0	0
Onchocerciasis	Fiji	Western Pacific	East Asia and Pacific region	2 lower-middle	2 lower middle	1790	3650	1990	728.339	0.000413021	0	0	99	0	0
Onchocerciasis	Finland	Europe	High-income regions	4 high	4 high	26000	49330	1990	4986.7	0.00524244	0	0	99	0	0
Onchocerciasis	France	Europe	High-income regions	4 high	4 high	20660	43790	1990	56845.7	0.059761	0	0	99	0	0
Onchocerciasis	Gabon	Africa	Sub-Saharan Africa region	3 higher-middle	3 higher-middle	4810	8410	1990	946.703	0.000456452	0	0	99	0	0
Onchocerciasis	Georgia	Europe	Central and Eastern Europe and Central Asia region	..	2 lower middle		2680	1990	5460.31	0.00309639	0	0	99	0	0
Onchocerciasis	Germany	Europe	High-income regions	4 high	4 high	21330	44780	1990	80487.2	0.0846148	0	0	99	0	0
Onchocerciasis	Ghana	Africa	Sub-Saharan Africa region	1 low	2 lower middle	400	1250	1990	14628.7	0.00829553	13758.1	0.000862865	99	94.0487	1
Onchocerciasis	Greece	Europe	High-income regions	3 higher-middle	4 high	9000	27580	1990	10160.5	0.0106816	0	0	99	0	0
Onchocerciasis	Grenada	Americas	Latin America and Caribbean region	2 lower-middle	3 higher-middle	2250	7050	1990	96.286	4.64242e-05	0	0	99	0	0
Onchocerciasis	Guatemala	Americas	Latin America and Caribbean region	2 lower-middle	2 lower middle	930	2680	1990	8890.33	0.00504146	0	0	99	0	0
Onchocerciasis	Guinea	Africa	Sub-Saharan Africa region	1 low	1 low	430	390	1990	6020.11	0.0120733	6574.42	0.00224132	99	109.208	1
Onchocerciasis	Guinea-Bissau	Africa	Sub-Saharan Africa region	1 low	1 low	210	540	1990	1017.38	0.00204036	628.721	0	99	61.7977	1
Onchocerciasis	Guyana	Americas	Latin America and Caribbean region	1 low	2 lower middle	390	2900	1990	725.043	0.000411152	0	0	99	0	0
Onchocerciasis	Haiti	Americas	Latin America and Caribbean region	1 low	1 low		650	1990	7110.12	0.0142593	0	0	99	0	0
Onchocerciasis	Honduras	Americas	Latin America and Caribbean region	1 low	2 lower middle	690	1920	1990	4903.69	0.00278075	0	0	99	0	0
Onchocerciasis	Hungary	Europe	Central and Eastern Europe and Central Asia region	3 higher-middle	4 high		13050	1990	10385.1	0.0109176	0	0	99	0	0
Onchocerciasis	Iceland	Europe	High-income regions	4 high	4 high	24680	36710	1990	254.83	0.000267899	0	0	99	0	0
Onchocerciasis	India	South-East Asia	South Asia region	1 low	2 lower middle	390	1260	1990	868891	0.492724	0	0	99	0	0
Onchocerciasis	Indonesia	South-East Asia	East Asia and Pacific region	1 low	2 lower middle	610	2530	1990	178633	0.101298	0	0	99	0	0
Onchocerciasis	Iran	Eastern Mediterranean	North Africa and Middle East region	2 lower-middle	3 higher-middle	2390		1990	56361.9	0.0271748	0	0	99	0	0
Onchocerciasis	Iraq	Eastern Mediterranean	North Africa and Middle East region	3 higher-middle	2 lower middle		4420	1990	17517.5	0.0099337	0	0	99	0	0
Onchocerciasis	Ireland	Europe	High-income regions	4 high	4 high	12560	44100	1990	3531.18	0.00371228	0	0	99	0	0
Onchocerciasis	Israel	Europe	High-income regions	4 high	4 high	10860	29480	1990	4499.16	0.00472989	0	0	99	0	0
Onchocerciasis	Italy	Europe	High-income regions	4 high	4 high	18610	37700	1990	56831.9	0.0597464	0	0	99	0	0
Onchocerciasis	Jamaica	Americas	Latin America and Caribbean region	2 lower-middle	3 higher-middle	1790	4590	1990	2365.21	0.00114039	0	0	99	0	0
Onchocerciasis	Japan	Western Pacific	High-income regions	4 high	4 high	27560	41980	1990	122249	0.128519	0	0	99	0	0
Onchocerciasis	Jordan	Eastern Mediterranean	North Africa and Middle East region	2 lower-middle	3 higher-middle	1430	4120	1990	3358.45	0.00161928	0	0	99	0	0
Onchocerciasis	Kazakhstan	Europe	Central and Eastern Europe and Central Asia region	..	3 higher-middle		7440	1990	16171.9	0.00779727	0	0	99	0	0
Onchocerciasis	Kenya	Africa	Sub-Saharan Africa region	1 low	1 low	380	1000	1990	23446.4	0.0470217	0	0	99	0	0
Onchocerciasis	Kiribati	Western Pacific	East Asia and Pacific region	2 lower-middle	2 lower middle	720	1890	1990	71.04	4.02848e-05	0	0	99	0	0
Onchocerciasis	Kuwait	Eastern Mediterranean	North Africa and Middle East region	4 high	4 high		41540	1990	2059.77	0.00216541	0	0	99	0	0
Onchocerciasis	Kyrgyzstan	Europe	Central and Eastern Europe and Central Asia region	..	1 low		850	1990	4394.5	0.00881314	0	0	99	0	0
Onchocerciasis	Laos	Western Pacific	East Asia and Pacific region	1 low	2 lower middle	190	1000	1990	4244.52	0.00240695	0	0	99	0	0
Onchocerciasis	Latvia	Europe	Central and Eastern Europe and Central Asia region	..	3 higher-middle		12720	1990	2663.98	0.00128444	0	0	99	0	0
Onchocerciasis	Lebanon	Eastern Mediterranean	North Africa and Middle East region	2 lower-middle	3 higher-middle	1360	8450	1990	2703.02	0.00130326	0	0	99	0	0
Onchocerciasis	Lesotho	Africa	Sub-Saharan Africa region	1 low	2 lower middle	550	1160	1990	1597.53	0.000905917	0	0	99	0	0
Onchocerciasis	Liberia	Africa	Sub-Saharan Africa region	1 low	1 low		250	1990	2102.88	0.0042173	7771.75	0.0228384	99	369.577	1
Onchocerciasis	Libya	Eastern Mediterranean	North Africa and Middle East region	3 higher-middle	3 higher-middle		12250	1990	4259.81	0.00205387	0	0	99	0	0
Onchocerciasis	Lithuania	Europe	Central and Eastern Europe and Central Asia region	..	3 higher-middle		12350	1990	3697.39	0.0017827	0	0	99	0	0
Onchocerciasis	Luxembourg	Europe	High-income regions	4 high	4 high	26450	69350	1990	381.79	0.00040137	0	0	99	0	0
Onchocerciasis	Macedonia	Europe	Central and Eastern Europe and Central Asia region	..	3 higher-middle		4720	1990	2009.71	0.000968981	0	0	99	0	0
Onchocerciasis	Madagascar	Africa	Sub-Saharan Africa region	1 low	1 low	240	420	1990	11545.8	0.023155	0	0	99	0	0
Onchocerciasis	Malawi	Africa	Sub-Saharan Africa region	1 low	1 low	180	350	1990	9447.12	0.0189461	3419.27	0.00485427	99	36.1938	1
Onchocerciasis	Malaysia	Western Pacific	East Asia and Pacific region	2 lower-middle	3 higher-middle	2370	8200	1990	18211.1	0.00878047	0	0	99	0	0
Onchocerciasis	Maldives	South-East Asia	East Asia and Pacific region	1 low	3 higher-middle		5960	1990	215.859	0.000104076	0	0	99	0	0
Onchocerciasis	Mali	Africa	Sub-Saharan Africa region	1 low	1 low	270	610	1990	7964.07	0.0159719	2433.11	0	99	30.5511	1
Onchocerciasis	Malta	Europe	High-income regions	3 higher-middle	4 high	7600	20090	1990	375.295	0.000394542	0	0	99	0	0
Onchocerciasis	Mauritania	Africa	Sub-Saharan Africa region	1 low	2 lower middle	490	1140	1990	2024.16	0.00114785	0	0	99	0	0
Onchocerciasis	Mauritius	Africa	Sub-Saharan Africa region	2 lower-middle	3 higher-middle	2440	7970	1990	1055.86	0.000509085	0	0	99	0	0
Onchocerciasis	Mexico	Americas	Latin America and Caribbean region	3 higher-middle	3 higher-middle	2750	8720	1990	86077	0.041502	0	0	99	0	0
Onchocerciasis	Moldova	Europe	Central and Eastern Europe and Central Asia region	..	2 lower middle		1820	1990	4364.11	0.00247477	0	0	99	0	0
Onchocerciasis	Mongolia	Western Pacific	Central and Eastern Europe and Central Asia region	2 lower-middle	2 lower middle	1430	2000	1990	2184.16	0.00123858	0	0	99	0	0
Onchocerciasis	Montenegro	Europe	Central and Eastern Europe and Central Asia region	..	3 higher-middle		6870	1990	614.601	0.00029633	0	0	99	0	0
Onchocerciasis	Morocco	Eastern Mediterranean	North Africa and Middle East region	2 lower-middle	2 lower middle	1100	2830	1990	24675	0.0139925	0	0	99	0	0
Onchocerciasis	Mozambique	Africa	Sub-Saharan Africa region	1 low	1 low	180	460	1990	13568	0.0272104	0	0	99	0	0
Onchocerciasis	Myanmar	South-East Asia	East Asia and Pacific region	1 low	1 low			1990	42123	0.0844774	0	0	99	0	0
Onchocerciasis	Namibia	Africa	Sub-Saharan Africa region	2 lower-middle	3 higher-middle	2020	4350	1990	1415.45	0.000682457	0	0	99	0	0
Onchocerciasis	Nepal	South-East Asia	South Asia region	1 low	1 low	210	540	1990	18111.2	0.0363219	0	0	99	0	0
Onchocerciasis	Netherlands	Europe	High-income regions	4 high	4 high	20140	53320	1990	14890.3	0.015654	0	0	99	0	0
Onchocerciasis	New Zealand	Western Pacific	High-income regions	4 high	4 high	13640	29390	1990	3397.98	0.00357224	0	0	99	0	0
Onchocerciasis	Nicaragua	Americas	Latin America and Caribbean region	2 lower-middle	2 lower middle	310	1480	1990	4137.79	0.00234642	0	0	99	0	0
Onchocerciasis	Niger	Africa	Sub-Saharan Africa region	1 low	1 low	300	360	1990	7753.91	0.0155504	358.237	0	99	4.62009	1
Onchocerciasis	Nigeria	Africa	Sub-Saharan Africa region	1 low	2 lower middle	290	1460	1990	95617.4	0.054222	120314	0.200084	2	125.828	1
Onchocerciasis	North Korea	South-East Asia	East Asia and Pacific region	2 lower-middle	1 low			1990	20194.4	0.0404996	0	0	99	0	0
Onchocerciasis	Norway	Europe	High-income regions	4 high	4 high	26510	88430	1990	4240.37	0.00445784	0	0	99	0	0
Onchocerciasis	Oman	Eastern Mediterranean	North Africa and Middle East region	3 higher-middle	4 high	5710	17120	1990	1810.1	0.00190293	0	0	99	0	0
Onchocerciasis	Pakistan	Eastern Mediterranean	South Asia region	1 low	2 lower middle	420	1080	1990	111091	0.0629966	0	0	99	0	0
Onchocerciasis	Palestine	Europe	North Africa and Middle East region		2 lower middle	#N/A	#N/A	1990	2081.35	0.00118027	0	0	99	0	0
Onchocerciasis	Panama	Americas	Latin America and Caribbean region	2 lower-middle	3 higher-middle	2160	8170	1990	2486.78	0.001199	0	0	99	0	0
Onchocerciasis	Papua New Guinea	Western Pacific	East Asia and Pacific region	2 lower-middle	2 lower middle	820	1290	1990	4157.9	0.00235783	0	0	99	0	0
Onchocerciasis	Paraguay	Americas	Latin America and Caribbean region	2 lower-middle	2 lower middle		2930	1990	4249.75	0.00240991	0	0	99	0	0
Onchocerciasis	Peru	Americas	Latin America and Caribbean region	2 lower-middle	3 higher-middle	880	4380	1990	21772	0.0104974	0	0	99	0	0
Onchocerciasis	Philippines	Western Pacific	East Asia and Pacific region	2 lower-middle	2 lower middle	720	2750	1990	61948.7	0.0351294	0	0	99	0	0
Onchocerciasis	Poland	Europe	Central and Eastern Europe and Central Asia region	2 lower-middle	4 high		12630	1990	38149.9	0.0401064	0	0	99	0	0
Onchocerciasis	Portugal	Europe	High-income regions	3 higher-middle	4 high	7140	22930	1990	9899.45	0.0104071	0	0	99	0	0
Onchocerciasis	Qatar	Eastern Mediterranean	North Africa and Middle East region	4 high	4 high		65840	1990	476.517	0.000500955	0	0	99	0	0
Onchocerciasis	Romania	Europe	Central and Eastern Europe and Central Asia region	2 lower-middle	3 higher-middle	1710	8430	1990	23372.1	0.0112688	0	0	99	0	0
Onchocerciasis	Russia	Europe	Central and Eastern Europe and Central Asia region		3 higher-middle		9980	1990	148149	0.0714298	0	0	99	0	0
Onchocerciasis	Rwanda	Africa	Sub-Saharan Africa region	1 low	1 low	350	550	1990	7214.7	0.014469	0	0	99	0	0
Onchocerciasis	Saint Lucia	Americas	Latin America and Caribbean region	2 lower-middle	3 higher-middle	2730	6580	1990	138.18	6.66234e-05	0	0	99	0	0
Onchocerciasis	Saint Vincent and the Grenadines	Americas	Latin America and Caribbean region	2 lower-middle	3 higher-middle	1740	6030	1990	107.509	5.18354e-05	0	0	99	0	0
Onchocerciasis	Samoa	Western Pacific	East Asia and Pacific region	2 lower-middle	2 lower middle		3220	1990	162.865	9.23562e-05	0	0	99	0	0
Onchocerciasis	São Tomé and Príncipe	Africa	Sub-Saharan Africa region	1 low	2 lower middle		1190	1990	117.395	6.65715e-05	0	0	99	0	0
Onchocerciasis	Saudi Arabia	Eastern Mediterranean	North Africa and Middle East region	3 higher-middle	4 high	7230	18470	1990	16206.1	0.0170372	0	0	99	0	0
Onchocerciasis	Senegal	Africa	Sub-Saharan Africa region	2 lower-middle	2 lower middle	710	1040	1990	7514.11	0.00426104	78.6986	0	99	1.04734	1
Onchocerciasis	Serbia	Europe	Central and Eastern Europe and Central Asia region	..	3 higher-middle		5850	1990	9735.43	0.00469393	0	0	99	0	0
Onchocerciasis	Seychelles	Africa	Sub-Saharan Africa region	3 higher-middle	3 higher-middle	5000	10190	1990	69.474	3.34969e-05	0	0	99	0	0
Onchocerciasis	Sierra Leone	Africa	Sub-Saharan Africa region	1 low	1 low	200	470	1990	4042.68	0.00810756	6680.26	0.00883774	99	165.244	1
Onchocerciasis	Singapore	Western Pacific	High-income regions	4 high	4 high	12040	44790	1990	3016.4	0.0031711	0	0	99	0	0
Onchocerciasis	Slovakia	Europe	Central and Eastern Europe and Central Asia region	..	4 high		17130	1990	5277.71	0.00554837	0	0	99	0	0
Onchocerciasis	Slovenia	Europe	Central and Eastern Europe and Central Asia region	..	4 high		24540	1990	2003.77	0.00210653	0	0	99	0	0
Onchocerciasis	Solomon Islands	Western Pacific	East Asia and Pacific region	1 low	2 lower middle		910	1990	311.849	0.000176841	0	0	99	0	0
Onchocerciasis	Somalia	Eastern Mediterranean	Sub-Saharan Africa region	1 low	1 low	150		1990	6321.62	0.012678	0	0	99	0	0
Onchocerciasis	South Africa	Africa	Sub-Saharan Africa region	3 higher-middle	3 higher-middle	3390	6240	1990	36793.5	0.01774	0	0	99	0	0
Onchocerciasis	South Korea	Western Pacific	High-income regions	3 higher-middle	4 high	6480	21320	1990	42972.3	0.045176	0	0	99	0	0
Onchocerciasis	Spain	Europe	High-income regions	4 high	4 high	12220	32130	1990	38883	0.0408771	0	0	99	0	0
Onchocerciasis	Sri Lanka	South-East Asia	East Asia and Pacific region	1 low	2 lower middle	470	2260	1990	17324	0.00982395	0	0	99	0	0
Onchocerciasis	Sudan	Eastern Mediterranean	Sub-Saharan Africa region	1 low	2 lower middle	530	1200	1990	20008.8	0.0146152	58758.3	0.161683	3	293.662	1
Onchocerciasis	Suriname	Americas	Latin America and Caribbean region	3 higher-middle	3 higher-middle	1430	7900	1990	406.764	0.000196121	0	0	99	0	0
Onchocerciasis	Swaziland	Africa	Sub-Saharan Africa region	2 lower-middle	2 lower middle	1230	2600	1990	862.728	0.000489229	0	0	99	0	0
Onchocerciasis	Sweden	Europe	High-income regions	4 high	4 high	27760	53810	1990	8559.11	0.00899805	0	0	99	0	0
Onchocerciasis	Switzerland	Europe	High-income regions	4 high	4 high	36900	77360	1990	6673.92	0.00701618	0	0	99	0	0
Onchocerciasis	Syria	Eastern Mediterranean	North Africa and Middle East region	2 lower-middle	2 lower middle	910		1990	12451.5	0.00706092	0	0	99	0	0
Onchocerciasis	Tajikistan	Europe	Central and Eastern Europe and Central Asia region	..	1 low		730	1990	5297.29	0.0106237	0	0	99	0	0
Onchocerciasis	Tanzania	Africa	Sub-Saharan Africa region	1 low	1 low	200	690	1990	25484.8	0.0511096	12269.4	0.0223923	99	48.1439	1
Onchocerciasis	Thailand	South-East Asia	East Asia and Pacific region	2 lower-middle	3 higher-middle	1490	4300	1990	56582.7	0.0272813	0	0	99	0	0
Onchocerciasis	The Bahamas	Americas	Latin America and Caribbean region	4 high	4 high	14040	21660	1990	256.338	0.000612263	0	0	99	0	0
Onchocerciasis	The Gambia	Africa	Sub-Saharan Africa region	1 low	1 low	320	580	1990	916.811	0.00118475	0	0	99	0	0
Onchocerciasis	Timor-Leste	South-East Asia	East Asia and Pacific region	..	2 lower middle		3000	1990	751.488	0.000426148	0	0	99	0	0
Onchocerciasis	Togo	Africa	Sub-Saharan Africa region	1 low	1 low	400	450	1990	3787.6	0.00759601	1580.25	0.000315319	99	41.7215	1
Onchocerciasis	Tonga	Western Pacific	East Asia and Pacific region	2 lower-middle	2 lower middle	1220	3480	1990	95.165	5.39654e-05	0	0	99	0	0
Onchocerciasis	Trinidad and Tobago	Americas	Latin America and Caribbean region	3 higher-middle	4 high	3710	15660	1990	1221.9	0.00128457	0	0	99	0	0
Onchocerciasis	Tunisia	Eastern Mediterranean	North Africa and Middle East region	2 lower-middle	3 higher-middle	1430	4160	1990	8135.3	0.00392243	0	0	99	0	0
Onchocerciasis	Turkey	Europe	North Africa and Middle East region	2 lower-middle	3 higher-middle	2300	9950	1990	53994.6	0.0260335	0	0	99	0	0
Onchocerciasis	Turkmenistan	Europe	Central and Eastern Europe and Central Asia region	..	2 lower middle		4070	1990	3668	0.00208002	0	0	99	0	0
Onchocerciasis	Uganda	Africa	Sub-Saharan Africa region	1 low	1 low	320	530	1990	17534.8	0.035166	8809.9	0.015209	99	50.2422	1
Onchocerciasis	Ukraine	Europe	Central and Eastern Europe and Central Asia region	..	2 lower middle	1610	2990	1990	51658.6	0.0292942	0	0	99	0	0
Onchocerciasis	United Arab Emirates	Eastern Mediterranean	North Africa and Middle East region	4 high	4 high		34140	1990	1806.5	0.00189914	0	0	99	0	0
Onchocerciasis	United Kingdom	Europe	High-income regions	4 high	4 high	17160	40470	1990	57214.5	0.0601487	0	0	99	0	0
Onchocerciasis	United States	Americas	High-income regions	4 high	4 high	24150	48950	1990	254507	0.267559	0	0	99	0	0
Onchocerciasis	Uruguay	Americas	Latin America and Caribbean region	3 higher-middle	3 higher-middle	2840	10390	1990	3109.94	0.00149946	0	0	99	0	0
Onchocerciasis	Uzbekistan	Europe	Central and Eastern Europe and Central Asia region	..	2 lower middle		1300	1990	20555.1	0.0116562	0	0	99	0	0
Onchocerciasis	Vanuatu	Western Pacific	East Asia and Pacific region	2 lower-middle	2 lower middle	1200	2700	1990	146.633	8.31515e-05	0	0	99	0	0
Onchocerciasis	Venezuela	Americas	Latin America and Caribbean region	3 higher-middle	3 higher-middle	2560	11530	1990	19740.8	0.00951801	0	0	99	0	0
Onchocerciasis	Vietnam	Western Pacific	East Asia and Pacific region	1 low	2 lower middle	130	1270	1990	68909.9	0.0390769	0	0	99	0	0
Onchocerciasis	Yemen	Eastern Mediterranean	North Africa and Middle East region	2 lower-middle	2 lower middle		1250	1990	11790.2	0.00668592	0	0	99	0	0
Onchocerciasis	Zambia	Africa	Sub-Saharan Africa region	1 low	2 lower middle	430	1310	1990	7844.52	0.00444841	0	0	99	0	0
Onchocerciasis	Zimbabwe	Africa	Sub-Saharan Africa region	2 lower-middle	1 low	860	520	1990	10461.8	0.020981	0	0	99	0	0
Schistosomiasis	Afghanistan	Eastern Mediterranean	South Asia region	1 low	1 low		520	1990	11731.2	0.0235268	0	0	99	0	0
Schistosomiasis	Albania	Europe	Central and Eastern Europe and Central Asia region	2 lower-middle	3 higher-middle	680	4360	1990	3446.88	0.00166191	0	0	99	0	0
Schistosomiasis	Algeria	Africa	North Africa and Middle East region	2 lower-middle	3 higher-middle	2360	4470	1990	26239.7	0.0126515	26409.4	0.00985838	99	100.647	1
Schistosomiasis	Angola	Africa	Sub-Saharan Africa region	2 lower-middle	2 lower middle	550	3550	1990	10333.8	0.00586004	38027.8	0.0212868	99	367.993	1
Schistosomiasis	Antigua and Barbuda	Americas	Latin America and Caribbean region	3 higher-middle	3 higher-middle	5740	12620	1990	61.906	2.98479e-05	2.92	1.11862e-06	99	4.71683	1
Schistosomiasis	Argentina	Americas	Latin America and Caribbean region	2 lower-middle	3 higher-middle	3170	10600	1990	32624.9	0.0157301	0	0	99	0	0
Schistosomiasis	Armenia	Europe	Central and Eastern Europe and Central Asia region	..	2 lower middle		3370	1990	3544.7	0.0020101	0	0	99	0	0
Schistosomiasis	Australia	Western Pacific	High-income regions	4 high	4 high	17340	46490	1990	17096.9	0.0179737	0	0	99	0	0
Schistosomiasis	Austria	Europe	High-income regions	4 high	4 high	20560	49340	1990	7670	0.00806335	0	0	99	0	0
Schistosomiasis	Azerbaijan	Europe	Central and Eastern Europe and Central Asia region	..	3 higher-middle		5370	1990	7216.5	0.00347943	0	0	99	0	0
Schistosomiasis	Bahrain	Eastern Mediterranean	North Africa and Middle East region	3 higher-middle	4 high	7220	18660	1990	495.944	0.000521378	0	0	99	0	0
Schistosomiasis	Bangladesh	South-East Asia	South Asia region	1 low	1 low	300	780	1990	107386	0.215362	0	0	99	0	0
Schistosomiasis	Barbados	Americas	Latin America and Caribbean region	3 higher-middle	4 high	6790	15800	1990	259.336	0.000272636	0	0	99	0	0
Schistosomiasis	Belarus	Europe	Central and Eastern Europe and Central Asia region	..	3 higher-middle		5990	1990	10259.9	0.00494679	0	0	99	0	0
Schistosomiasis	Belgium	Europe	High-income regions	4 high	4 high	19370	47200	1990	9978.24	0.01049	0	0	99	0	0
Schistosomiasis	Belize	Americas	Latin America and Caribbean region	2 lower-middle	2 lower middle	2230	3970	1990	187.552	0.000106356	0	0	99	0	0
Schistosomiasis	Benin	Africa	Sub-Saharan Africa region	1 low	1 low	360	710	1990	5001.27	0.01003	20557.4	0.0115513	99	411.043	1
Schistosomiasis	Bhutan	South-East Asia	South Asia region	1 low	2 lower middle	580	1990	1990	535.738	0.000303802	0	0	99	0	0
Schistosomiasis	Bolivia	Americas	Latin America and Caribbean region	2 lower-middle	2 lower middle	720	1810	1990	6794.05	0.00385272	0	0	99	0	0
Schistosomiasis	Bosnia and Herzegovina	Europe	Central and Eastern Europe and Central Asia region	..	3 higher-middle		4690	1990	4526.51	0.00218245	0	0	99	0	0
Schistosomiasis	Botswana	Africa	Sub-Saharan Africa region	2 lower-middle	3 higher-middle	2540	5480	1990	1383.91	0.000667252	1136.14	0.000468089	99	82.0963	1
Schistosomiasis	Brazil	Americas	Latin America and Caribbean region	3 higher-middle	3 higher-middle	2710	9640	1990	149648	0.0721529	22647.8	0.00985954	99	15.134	1
Schistosomiasis	Brunei	Western Pacific	High-income regions	4 high	4 high	12550		1990	256.929	0.000270105	0	0	99	0	0
Schistosomiasis	Bulgaria	Europe	Central and Eastern Europe and Central Asia region	2 lower-middle	3 higher-middle	2260	6630	1990	8821.11	0.00425309	0	0	99	0	0
Schistosomiasis	Burkina Faso	Africa	Sub-Saharan Africa region	1 low	1 low	330	610	1990	8811.03	0.0176705	5805.2	0.00311224	99	65.8856	1
Schistosomiasis	Burundi	Africa	Sub-Saharan Africa region	1 low	1 low	210	200	1990	5605.87	0.0112425	19836.4	0.00906783	99	353.85	1
Schistosomiasis	Cambodia	Western Pacific	East Asia and Pacific region	1 low	1 low		740	1990	9057.34	0.0181644	2491.78	0.00119968	99	27.5112	1
Schistosomiasis	Cameroon	Africa	Sub-Saharan Africa region	2 lower-middle	2 lower middle	920	1170	1990	12070.4	0.00684477	23813.2	0.0117564	99	197.286	1
Schistosomiasis	Canada	Americas	High-income regions	4 high	4 high	20430	44450	1990	27657.8	0.0290762	0	0	99	0	0
Schistosomiasis	Cape Verde	Africa	Sub-Saharan Africa region	2 lower-middle	2 lower middle	890	3410	1990	351.96	0.000199587	0	0	99	0	0
Schistosomiasis	Central African Republic	Africa	Sub-Saharan Africa region	1 low	1 low	460	470	1990	2912.82	0.00584165	2048.54	0.000930207	99	70.3283	1
Schistosomiasis	Chad	Africa	Sub-Saharan Africa region	1 low	1 low	270	910	1990	5951.57	0.0119358	11071.8	0.00629496	99	186.032	1
Schistosomiasis	Chile	Americas	Latin America and Caribbean region	2 lower-middle	3 higher-middle	2260	10800	1990	13213.9	0.00637109	0	0	99	0	0
Schistosomiasis	China	Western Pacific	East Asia and Pacific region	1 low	3 higher-middle	330	4300	1990	1.16543e+06	0.561911	273393	0.0757603	2	23.4586	1
Schistosomiasis	Colombia	Americas	Latin America and Caribbean region	2 lower-middle	3 higher-middle	1220	5540	1990	33306.9	0.0160589	0	0	99	0	0
Schistosomiasis	Comoros	Africa	Sub-Saharan Africa region	1 low	1 low	560	780	1990	412.79	0.000827847	0	0	99	0	0
Schistosomiasis	Congo	Africa	Sub-Saharan Africa region	2 lower-middle	2 lower middle	920	2230	1990	2383.28	0.00135149	6327.18	0.00324196	99	265.482	1
Schistosomiasis	Costa Rica	Americas	Latin America and Caribbean region	2 lower-middle	3 higher-middle	2320	7100	1990	3078.55	0.00148432	0	0	99	0	0
Schistosomiasis	Côte d’Ivoire	Africa	Sub-Saharan Africa region	2 lower-middle	2 lower middle	760	1210	1990	12115.8	0.00687054	43524.9	0.0210909	99	359.24	1
Schistosomiasis	Croatia	Europe	Central and Eastern Europe and Central Asia region	..	4 high		13740	1990	4793.52	0.00503935	0	0	99	0	0
Schistosomiasis	Cuba	Americas	Latin America and Caribbean region	2 lower-middle	3 higher-middle	2660	5570	1990	10600.8	0.00511119	0	0	99	0	0
Schistosomiasis	Cyprus	Europe	High-income regions	4 high	4 high	9510	30690	1990	766.611	0.000805926	0	0	99	0	0
Schistosomiasis	Czech Republic	Europe	Central and Eastern Europe and Central Asia region	..	4 high		19210	1990	10326	0.0108555	0	0	99	0	0
Schistosomiasis	Democratic Republic of the Congo	Africa	Sub-Saharan Africa region	1 low	1 low	240	300	1990	34910.6	0.0700129	78028.9	0.0429059	99	223.511	1
Schistosomiasis	Denmark	Europe	High-income regions	4 high	4 high	24530	60820	1990	5140.33	0.00540395	0	0	99	0	0
Schistosomiasis	Djibouti	Eastern Mediterranean	Sub-Saharan Africa region	2 lower-middle	2 lower middle			1990	589.924	0.00033453	1380.2	0.000661245	99	233.962	1
Schistosomiasis	Dominican Republic	Americas	Latin America and Caribbean region	2 lower-middle	3 higher-middle	870	5180	1990	7245.13	0.00349323	2505.36	0.000990159	99	34.5799	1
Schistosomiasis	Ecuador	Americas	Latin America and Caribbean region	2 lower-middle	3 higher-middle	1370	4410	1990	10123.6	0.00488108	0	0	99	0	0
Schistosomiasis	Egypt	Eastern Mediterranean	North Africa and Middle East region	1 low	2 lower middle	750	2390	1990	56336.6	0.0319469	80977.2	0.0320364	99	143.738	1
Schistosomiasis	El Salvador	Americas	Latin America and Caribbean region	2 lower-middle	2 lower middle	910	3450	1990	5344.23	0.00303056	0	0	99	0	0
Schistosomiasis	Equatorial Guinea	Africa	Sub-Saharan Africa region	1 low	4 high	290	12980	1990	373.851	0.000393023	52.66	2.96677e-05	99	14.0858	1
Schistosomiasis	Eritrea	Africa	Sub-Saharan Africa region	..	1 low		380	1990	3272.56	0.0065631	12182.9	0.00617977	99	372.275	1
Schistosomiasis	Estonia	Europe	Central and Eastern Europe and Central Asia region	..	4 high		14570	1990	1565.32	0.0016456	0	0	99	0	0
Schistosomiasis	Ethiopia	Africa	Sub-Saharan Africa region	1 low	1 low	260	380	1990	48042.8	0.0963494	140766	0.0739493	3	293.001	1
Schistosomiasis	Federated States of Micronesia	Western Pacific	East Asia and Pacific region	..	2 lower middle		2870	1990	96.331	5.46266e-05	0	0	99	0	0
Schistosomiasis	Fiji	Western Pacific	East Asia and Pacific region	2 lower-middle	2 lower middle	1790	3650	1990	728.339	0.000413021	0	0	99	0	0
Schistosomiasis	Finland	Europe	High-income regions	4 high	4 high	26000	49330	1990	4986.7	0.00524244	0	0	99	0	0
Schistosomiasis	France	Europe	High-income regions	4 high	4 high	20660	43790	1990	56845.7	0.059761	0	0	99	0	0
Schistosomiasis	Gabon	Africa	Sub-Saharan Africa region	3 higher-middle	3 higher-middle	4810	8410	1990	946.703	0.000456452	3431.55	0.00166877	99	362.474	1
Schistosomiasis	Georgia	Europe	Central and Eastern Europe and Central Asia region	..	2 lower middle		2680	1990	5460.31	0.00309639	0	0	99	0	0
Schistosomiasis	Germany	Europe	High-income regions	4 high	4 high	21330	44780	1990	80487.2	0.0846148	0	0	99	0	0
Schistosomiasis	Ghana	Africa	Sub-Saharan Africa region	1 low	2 lower middle	400	1250	1990	14628.7	0.00829553	77678.3	0.0398657	99	530.999	1
Schistosomiasis	Greece	Europe	High-income regions	3 higher-middle	4 high	9000	27580	1990	10160.5	0.0106816	0	0	99	0	0
Schistosomiasis	Grenada	Americas	Latin America and Caribbean region	2 lower-middle	3 higher-middle	2250	7050	1990	96.286	4.64242e-05	0	0	99	0	0
Schistosomiasis	Guatemala	Americas	Latin America and Caribbean region	2 lower-middle	2 lower middle	930	2680	1990	8890.33	0.00504146	0	0	99	0	0
Schistosomiasis	Guinea	Africa	Sub-Saharan Africa region	1 low	1 low	430	390	1990	6020.11	0.0120733	24094.9	0.0127042	99	400.24	1
Schistosomiasis	Guinea-Bissau	Africa	Sub-Saharan Africa region	1 low	1 low	210	540	1990	1017.38	0.00204036	2149.27	0.000986912	99	211.254	1
Schistosomiasis	Guyana	Americas	Latin America and Caribbean region	1 low	2 lower middle	390	2900	1990	725.043	0.000411152	0	0	99	0	0
Schistosomiasis	Haiti	Americas	Latin America and Caribbean region	1 low	1 low		650	1990	7110.12	0.0142593	0	0	99	0	0
Schistosomiasis	Honduras	Americas	Latin America and Caribbean region	1 low	2 lower middle	690	1920	1990	4903.69	0.00278075	0	0	99	0	0
Schistosomiasis	Hungary	Europe	Central and Eastern Europe and Central Asia region	3 higher-middle	4 high		13050	1990	10385.1	0.0109176	0	0	99	0	0
Schistosomiasis	Iceland	Europe	High-income regions	4 high	4 high	24680	36710	1990	254.83	0.000267899	0	0	99	0	0
Schistosomiasis	India	South-East Asia	South Asia region	1 low	2 lower middle	390	1260	1990	868891	0.492724	0	0	99	0	0
Schistosomiasis	Indonesia	South-East Asia	East Asia and Pacific region	1 low	2 lower middle	610	2530	1990	178633	0.101298	0	0	99	0	0
Schistosomiasis	Iran	Eastern Mediterranean	North Africa and Middle East region	2 lower-middle	3 higher-middle	2390		1990	56361.9	0.0271748	0	0	99	0	0
Schistosomiasis	Iraq	Eastern Mediterranean	North Africa and Middle East region	3 higher-middle	2 lower middle		4420	1990	17517.5	0.0099337	3016.71	0.00159802	99	17.2211	1
Schistosomiasis	Ireland	Europe	High-income regions	4 high	4 high	12560	44100	1990	3531.18	0.00371228	0	0	99	0	0
Schistosomiasis	Israel	Europe	High-income regions	4 high	4 high	10860	29480	1990	4499.16	0.00472989	0	0	99	0	0
Schistosomiasis	Italy	Europe	High-income regions	4 high	4 high	18610	37700	1990	56831.9	0.0597464	0	0	99	0	0
Schistosomiasis	Jamaica	Americas	Latin America and Caribbean region	2 lower-middle	3 higher-middle	1790	4590	1990	2365.21	0.00114039	0	0	99	0	0
Schistosomiasis	Japan	Western Pacific	High-income regions	4 high	4 high	27560	41980	1990	122249	0.128519	0	0	99	0	0
Schistosomiasis	Jordan	Eastern Mediterranean	North Africa and Middle East region	2 lower-middle	3 higher-middle	1430	4120	1990	3358.45	0.00161928	0	0	99	0	0
Schistosomiasis	Kazakhstan	Europe	Central and Eastern Europe and Central Asia region	..	3 higher-middle		7440	1990	16171.9	0.00779727	0	0	99	0	0
Schistosomiasis	Kenya	Africa	Sub-Saharan Africa region	1 low	1 low	380	1000	1990	23446.4	0.0470217	86140.2	0.0457406	4	367.391	1
Schistosomiasis	Kiribati	Western Pacific	East Asia and Pacific region	2 lower-middle	2 lower middle	720	1890	1990	71.04	4.02848e-05	0	0	99	0	0
Schistosomiasis	Kuwait	Eastern Mediterranean	North Africa and Middle East region	4 high	4 high		41540	1990	2059.77	0.00216541	0	0	99	0	0
Schistosomiasis	Kyrgyzstan	Europe	Central and Eastern Europe and Central Asia region	..	1 low		850	1990	4394.5	0.00881314	0	0	99	0	0
Schistosomiasis	Laos	Western Pacific	East Asia and Pacific region	1 low	2 lower middle	190	1000	1990	4244.52	0.00240695	1268.56	0.000487928	99	29.887	1
Schistosomiasis	Latvia	Europe	Central and Eastern Europe and Central Asia region	..	3 higher-middle		12720	1990	2663.98	0.00128444	0	0	99	0	0
Schistosomiasis	Lebanon	Eastern Mediterranean	North Africa and Middle East region	2 lower-middle	3 higher-middle	1360	8450	1990	2703.02	0.00130326	0	0	99	0	0
Schistosomiasis	Lesotho	Africa	Sub-Saharan Africa region	1 low	2 lower middle	550	1160	1990	1597.53	0.000905917	0	0	99	0	0
Schistosomiasis	Liberia	Africa	Sub-Saharan Africa region	1 low	1 low		250	1990	2102.88	0.0042173	12307	0.00690693	99	585.247	1
Schistosomiasis	Libya	Eastern Mediterranean	North Africa and Middle East region	3 higher-middle	3 higher-middle		12250	1990	4259.81	0.00205387	3316.73	0.00142231	99	77.861	1
Schistosomiasis	Lithuania	Europe	Central and Eastern Europe and Central Asia region	..	3 higher-middle		12350	1990	3697.39	0.0017827	0	0	99	0	0
Schistosomiasis	Luxembourg	Europe	High-income regions	4 high	4 high	26450	69350	1990	381.79	0.00040137	0	0	99	0	0
Schistosomiasis	Macedonia	Europe	Central and Eastern Europe and Central Asia region	..	3 higher-middle		4720	1990	2009.71	0.000968981	0	0	99	0	0
Schistosomiasis	Madagascar	Africa	Sub-Saharan Africa region	1 low	1 low	240	420	1990	11545.8	0.023155	60986.8	0.0339879	99	528.217	1
Schistosomiasis	Malawi	Africa	Sub-Saharan Africa region	1 low	1 low	180	350	1990	9447.12	0.0189461	44297.4	0.0213456	99	468.898	1
Schistosomiasis	Malaysia	Western Pacific	East Asia and Pacific region	2 lower-middle	3 higher-middle	2370	8200	1990	18211.1	0.00878047	0	0	99	0	0
Schistosomiasis	Maldives	South-East Asia	East Asia and Pacific region	1 low	3 higher-middle		5960	1990	215.859	0.000104076	0	0	99	0	0
Schistosomiasis	Mali	Africa	Sub-Saharan Africa region	1 low	1 low	270	610	1990	7964.07	0.0159719	22070.8	0.0119284	99	277.13	1
Schistosomiasis	Malta	Europe	High-income regions	3 higher-middle	4 high	7600	20090	1990	375.295	0.000394542	0	0	99	0	0
Schistosomiasis	Mauritania	Africa	Sub-Saharan Africa region	1 low	2 lower middle	490	1140	1990	2024.16	0.00114785	6182.18	0.00322936	99	305.419	1
Schistosomiasis	Mauritius	Africa	Sub-Saharan Africa region	2 lower-middle	3 higher-middle	2440	7970	1990	1055.86	0.000509085	1274.99	0.000269515	99	120.753	1
Schistosomiasis	Mexico	Americas	Latin America and Caribbean region	3 higher-middle	3 higher-middle	2750	8720	1990	86077	0.041502	0	0	99	0	0
Schistosomiasis	Moldova	Europe	Central and Eastern Europe and Central Asia region	..	2 lower middle		1820	1990	4364.11	0.00247477	0	0	99	0	0
Schistosomiasis	Mongolia	Western Pacific	Central and Eastern Europe and Central Asia region	2 lower-middle	2 lower middle	1430	2000	1990	2184.16	0.00123858	0	0	99	0	0
Schistosomiasis	Montenegro	Europe	Central and Eastern Europe and Central Asia region	..	3 higher-middle		6870	1990	614.601	0.00029633	0	0	99	0	0
Schistosomiasis	Morocco	Eastern Mediterranean	North Africa and Middle East region	2 lower-middle	2 lower middle	1100	2830	1990	24675	0.0139925	0	0	99	0	0
Schistosomiasis	Mozambique	Africa	Sub-Saharan Africa region	1 low	1 low	180	460	1990	13568	0.0272104	79807.9	0.0417204	99	588.209	1
Schistosomiasis	Myanmar	South-East Asia	East Asia and Pacific region	1 low	1 low			1990	42123	0.0844774	0	0	99	0	0
Schistosomiasis	Namibia	Africa	Sub-Saharan Africa region	2 lower-middle	3 higher-middle	2020	4350	1990	1415.45	0.000682457	70.6	3.32896e-05	99	4.98782	1
Schistosomiasis	Nepal	South-East Asia	South Asia region	1 low	1 low	210	540	1990	18111.2	0.0363219	0	0	99	0	0
Schistosomiasis	Netherlands	Europe	High-income regions	4 high	4 high	20140	53320	1990	14890.3	0.015654	0	0	99	0	0
Schistosomiasis	New Zealand	Western Pacific	High-income regions	4 high	4 high	13640	29390	1990	3397.98	0.00357224	0	0	99	0	0
Schistosomiasis	Nicaragua	Americas	Latin America and Caribbean region	2 lower-middle	2 lower middle	310	1480	1990	4137.79	0.00234642	0	0	99	0	0
Schistosomiasis	Niger	Africa	Sub-Saharan Africa region	1 low	1 low	300	360	1990	7753.91	0.0155504	9842.38	0.00591573	99	126.934	1
Schistosomiasis	Nigeria	Africa	Sub-Saharan Africa region	1 low	2 lower middle	290	1460	1990	95617.4	0.054222	431979	0.213564	1	451.779	1
Schistosomiasis	North Korea	South-East Asia	East Asia and Pacific region	2 lower-middle	1 low			1990	20194.4	0.0404996	0	0	99	0	0
Schistosomiasis	Norway	Europe	High-income regions	4 high	4 high	26510	88430	1990	4240.37	0.00445784	0	0	99	0	0
Schistosomiasis	Oman	Eastern Mediterranean	North Africa and Middle East region	3 higher-middle	4 high	5710	17120	1990	1810.1	0.00190293	0	0	99	0	0
Schistosomiasis	Pakistan	Eastern Mediterranean	South Asia region	1 low	2 lower middle	420	1080	1990	111091	0.0629966	0	0	99	0	0
Schistosomiasis	Palestine	Europe	North Africa and Middle East region		2 lower middle	#N/A	#N/A	1990	2081.35	0.00118027	0	0	99	0	0
Schistosomiasis	Panama	Americas	Latin America and Caribbean region	2 lower-middle	3 higher-middle	2160	8170	1990	2486.78	0.001199	0	0	99	0	0
Schistosomiasis	Papua New Guinea	Western Pacific	East Asia and Pacific region	2 lower-middle	2 lower middle	820	1290	1990	4157.9	0.00235783	0	0	99	0	0
Schistosomiasis	Paraguay	Americas	Latin America and Caribbean region	2 lower-middle	2 lower middle		2930	1990	4249.75	0.00240991	0	0	99	0	0
Schistosomiasis	Peru	Americas	Latin America and Caribbean region	2 lower-middle	3 higher-middle	880	4380	1990	21772	0.0104974	0	0	99	0	0
Schistosomiasis	Philippines	Western Pacific	East Asia and Pacific region	2 lower-middle	2 lower middle	720	2750	1990	61948.7	0.0351294	14446.2	0.0072153	99	23.3197	1
Schistosomiasis	Poland	Europe	Central and Eastern Europe and Central Asia region	2 lower-middle	4 high		12630	1990	38149.9	0.0401064	0	0	99	0	0
Schistosomiasis	Portugal	Europe	High-income regions	3 higher-middle	4 high	7140	22930	1990	9899.45	0.0104071	0	0	99	0	0
Schistosomiasis	Qatar	Eastern Mediterranean	North Africa and Middle East region	4 high	4 high		65840	1990	476.517	0.000500955	0	0	99	0	0
Schistosomiasis	Romania	Europe	Central and Eastern Europe and Central Asia region	2 lower-middle	3 higher-middle	1710	8430	1990	23372.1	0.0112688	0	0	99	0	0
Schistosomiasis	Russia	Europe	Central and Eastern Europe and Central Asia region		3 higher-middle		9980	1990	148149	0.0714298	0	0	99	0	0
Schistosomiasis	Rwanda	Africa	Sub-Saharan Africa region	1 low	1 low	350	550	1990	7214.7	0.014469	24200.9	0.011303	99	335.439	1
Schistosomiasis	Saint Lucia	Americas	Latin America and Caribbean region	2 lower-middle	3 higher-middle	2730	6580	1990	138.18	6.66234e-05	0	0	99	0	0
Schistosomiasis	Saint Vincent and the Grenadines	Americas	Latin America and Caribbean region	2 lower-middle	3 higher-middle	1740	6030	1990	107.509	5.18354e-05	0	0	99	0	0
Schistosomiasis	Samoa	Western Pacific	East Asia and Pacific region	2 lower-middle	2 lower middle		3220	1990	162.865	9.23562e-05	0	0	99	0	0
Schistosomiasis	São Tomé and Príncipe	Africa	Sub-Saharan Africa region	1 low	2 lower middle		1190	1990	117.395	6.65715e-05	33.42	1.42549e-05	99	28.468	1
Schistosomiasis	Saudi Arabia	Eastern Mediterranean	North Africa and Middle East region	3 higher-middle	4 high	7230	18470	1990	16206.1	0.0170372	1954.34	0.000952153	99	12.0593	1
Schistosomiasis	Senegal	Africa	Sub-Saharan Africa region	2 lower-middle	2 lower middle	710	1040	1990	7514.11	0.00426104	13363.3	0.00698407	99	177.843	1
Schistosomiasis	Serbia	Europe	Central and Eastern Europe and Central Asia region	..	3 higher-middle		5850	1990	9735.43	0.00469393	0	0	99	0	0
Schistosomiasis	Seychelles	Africa	Sub-Saharan Africa region	3 higher-middle	3 higher-middle	5000	10190	1990	69.474	3.34969e-05	0	0	99	0	0
Schistosomiasis	Sierra Leone	Africa	Sub-Saharan Africa region	1 low	1 low	200	470	1990	4042.68	0.00810756	24552	0.0109613	99	607.319	1
Schistosomiasis	Singapore	Western Pacific	High-income regions	4 high	4 high	12040	44790	1990	3016.4	0.0031711	0	0	99	0	0
Schistosomiasis	Slovakia	Europe	Central and Eastern Europe and Central Asia region	..	4 high		17130	1990	5277.71	0.00554837	0	0	99	0	0
Schistosomiasis	Slovenia	Europe	Central and Eastern Europe and Central Asia region	..	4 high		24540	1990	2003.77	0.00210653	0	0	99	0	0
Schistosomiasis	Solomon Islands	Western Pacific	East Asia and Pacific region	1 low	2 lower middle		910	1990	311.849	0.000176841	0	0	99	0	0
Schistosomiasis	Somalia	Eastern Mediterranean	Sub-Saharan Africa region	1 low	1 low	150		1990	6321.62	0.012678	26364.7	0.0112257	99	417.057	1
Schistosomiasis	South Africa	Africa	Sub-Saharan Africa region	3 higher-middle	3 higher-middle	3390	6240	1990	36793.5	0.01774	32304.6	0.0126928	99	87.7998	1
Schistosomiasis	South Korea	Western Pacific	High-income regions	3 higher-middle	4 high	6480	21320	1990	42972.3	0.045176	0	0	99	0	0
Schistosomiasis	Spain	Europe	High-income regions	4 high	4 high	12220	32130	1990	38883	0.0408771	0	0	99	0	0
Schistosomiasis	Sri Lanka	South-East Asia	East Asia and Pacific region	1 low	2 lower middle	470	2260	1990	17324	0.00982395	0	0	99	0	0
Schistosomiasis	Sudan	Eastern Mediterranean	Sub-Saharan Africa region	1 low	2 lower middle	530	1200	1990	20008.8	0.0146152	91405.3	0.0452154	5	456.826	1
Schistosomiasis	Suriname	Americas	Latin America and Caribbean region	3 higher-middle	3 higher-middle	1430	7900	1990	406.764	0.000196121	63.23	2.14685e-05	99	15.5446	1
Schistosomiasis	Swaziland	Africa	Sub-Saharan Africa region	2 lower-middle	2 lower middle	1230	2600	1990	862.728	0.000489229	2097.37	0.000837863	99	243.109	1
Schistosomiasis	Sweden	Europe	High-income regions	4 high	4 high	27760	53810	1990	8559.11	0.00899805	0	0	99	0	0
Schistosomiasis	Switzerland	Europe	High-income regions	4 high	4 high	36900	77360	1990	6673.92	0.00701618	0	0	99	0	0
Schistosomiasis	Syria	Eastern Mediterranean	North Africa and Middle East region	2 lower-middle	2 lower middle	910		1990	12451.5	0.00706092	0	0	99	0	0
Schistosomiasis	Tajikistan	Europe	Central and Eastern Europe and Central Asia region	..	1 low		730	1990	5297.29	0.0106237	0	0	99	0	0
Schistosomiasis	Tanzania	Africa	Sub-Saharan Africa region	1 low	1 low	200	690	1990	25484.8	0.0511096	78459.7	0.0417365	99	307.869	1
Schistosomiasis	Thailand	South-East Asia	East Asia and Pacific region	2 lower-middle	3 higher-middle	1490	4300	1990	56582.7	0.0272813	0	0	99	0	0
Schistosomiasis	The Bahamas	Americas	Latin America and Caribbean region	4 high	4 high	14040	21660	1990	256.338	0.000612263	0	0	99	0	0
Schistosomiasis	The Gambia	Africa	Sub-Saharan Africa region	1 low	1 low	320	580	1990	916.811	0.00118475	1394.02	0.000760515	99	152.051	1
Schistosomiasis	Timor-Leste	South-East Asia	East Asia and Pacific region	..	2 lower middle		3000	1990	751.488	0.000426148	0	0	99	0	0
Schistosomiasis	Togo	Africa	Sub-Saharan Africa region	1 low	1 low	400	450	1990	3787.6	0.00759601	13534.5	0.00683693	99	357.337	1
Schistosomiasis	Tonga	Western Pacific	East Asia and Pacific region	2 lower-middle	2 lower middle	1220	3480	1990	95.165	5.39654e-05	0	0	99	0	0
Schistosomiasis	Trinidad and Tobago	Americas	Latin America and Caribbean region	3 higher-middle	4 high	3710	15660	1990	1221.9	0.00128457	0	0	99	0	0
Schistosomiasis	Tunisia	Eastern Mediterranean	North Africa and Middle East region	2 lower-middle	3 higher-middle	1430	4160	1990	8135.3	0.00392243	0	0	99	0	0
Schistosomiasis	Turkey	Europe	North Africa and Middle East region	2 lower-middle	3 higher-middle	2300	9950	1990	53994.6	0.0260335	0	0	99	0	0
Schistosomiasis	Turkmenistan	Europe	Central and Eastern Europe and Central Asia region	..	2 lower middle		4070	1990	3668	0.00208002	0	0	99	0	0
Schistosomiasis	Uganda	Africa	Sub-Saharan Africa region	1 low	1 low	320	530	1990	17534.8	0.035166	35513.3	0.0206782	99	202.53	1
Schistosomiasis	Ukraine	Europe	Central and Eastern Europe and Central Asia region	..	2 lower middle	1610	2990	1990	51658.6	0.0292942	0	0	99	0	0
Schistosomiasis	United Arab Emirates	Eastern Mediterranean	North Africa and Middle East region	4 high	4 high		34140	1990	1806.5	0.00189914	0	0	99	0	0
Schistosomiasis	United Kingdom	Europe	High-income regions	4 high	4 high	17160	40470	1990	57214.5	0.0601487	0	0	99	0	0
Schistosomiasis	United States	Americas	High-income regions	4 high	4 high	24150	48950	1990	254507	0.267559	0	0	99	0	0
Schistosomiasis	Uruguay	Americas	Latin America and Caribbean region	3 higher-middle	3 higher-middle	2840	10390	1990	3109.94	0.00149946	0	0	99	0	0
Schistosomiasis	Uzbekistan	Europe	Central and Eastern Europe and Central Asia region	..	2 lower middle		1300	1990	20555.1	0.0116562	0	0	99	0	0
Schistosomiasis	Vanuatu	Western Pacific	East Asia and Pacific region	2 lower-middle	2 lower middle	1200	2700	1990	146.633	8.31515e-05	0	0	99	0	0
Schistosomiasis	Venezuela	Americas	Latin America and Caribbean region	3 higher-middle	3 higher-middle	2560	11530	1990	19740.8	0.00951801	1161.57	0.000583921	99	5.88411	1
Schistosomiasis	Vietnam	Western Pacific	East Asia and Pacific region	1 low	2 lower middle	130	1270	1990	68909.9	0.0390769	0	0	99	0	0
Schistosomiasis	Yemen	Eastern Mediterranean	North Africa and Middle East region	2 lower-middle	2 lower middle		1250	1990	11790.2	0.00668592	20023.8	0.0116701	99	169.834	1
Schistosomiasis	Zambia	Africa	Sub-Saharan Africa region	1 low	2 lower middle	430	1310	1990	7844.52	0.00444841	21977.7	0.0111682	99	280.166	1
Schistosomiasis	Zimbabwe	Africa	Sub-Saharan Africa region	2 lower-middle	1 low	860	520	1990	10461.8	0.020981	37193.2	0.0135346	99	355.515	1
STH	Afghanistan	Eastern Mediterranean	South Asia region	1 low	1 low		520	1990	11731.2	0.0235268	23295.3	0.00601149	99	198.576	1
STH	Albania	Europe	Central and Eastern Europe and Central Asia region	2 lower-middle	3 higher-middle	680	4360	1990	3446.88	0.00166191	0	0	99	0	0
STH	Algeria	Africa	North Africa and Middle East region	2 lower-middle	3 higher-middle	2360	4470	1990	26239.7	0.0126515	4471.02	0.000380656	99	17.0391	1
STH	Angola	Africa	Sub-Saharan Africa region	2 lower-middle	2 lower middle	550	3550	1990	10333.8	0.00586004	9355.39	0.00337011	99	90.5316	1
STH	Antigua and Barbuda	Americas	Latin America and Caribbean region	3 higher-middle	3 higher-middle	5740	12620	1990	61.906	2.98479e-05	13.5004	2.90238e-07	99	21.808	1
STH	Argentina	Americas	Latin America and Caribbean region	2 lower-middle	3 higher-middle	3170	10600	1990	32624.9	0.0157301	21490.8	0.00185546	99	65.8726	1
STH	Armenia	Europe	Central and Eastern Europe and Central Asia region	..	2 lower middle		3370	1990	3544.7	0.0020101	145.603	1.0357e-05	99	4.10764	1
STH	Australia	Western Pacific	High-income regions	4 high	4 high	17340	46490	1990	17096.9	0.0179737	0	0	99	0	0
STH	Austria	Europe	High-income regions	4 high	4 high	20560	49340	1990	7670	0.00806335	0	0	99	0	0
STH	Azerbaijan	Europe	Central and Eastern Europe and Central Asia region	..	3 higher-middle		5370	1990	7216.5	0.00347943	971.655	5.30065e-05	99	13.4643	1
STH	Bahrain	Eastern Mediterranean	North Africa and Middle East region	3 higher-middle	4 high	7220	18660	1990	495.944	0.000521378	89.5433	3.70102e-06	99	18.0551	1
STH	Bangladesh	South-East Asia	South Asia region	1 low	1 low	300	780	1990	107386	0.215362	507083	0.0738928	3	472.206	1
STH	Barbados	Americas	Latin America and Caribbean region	3 higher-middle	4 high	6790	15800	1990	259.336	0.000272636	43.5051	6.19434e-07	99	16.7756	1
STH	Belarus	Europe	Central and Eastern Europe and Central Asia region	..	3 higher-middle		5990	1990	10259.9	0.00494679	0	0	99	0	0
STH	Belgium	Europe	High-income regions	4 high	4 high	19370	47200	1990	9978.24	0.01049	0	0	99	0	0
STH	Belize	Americas	Latin America and Caribbean region	2 lower-middle	2 lower middle	2230	3970	1990	187.552	0.000106356	169.851	2.60688e-05	99	90.5621	1
STH	Benin	Africa	Sub-Saharan Africa region	1 low	1 low	360	710	1990	5001.27	0.01003	1243.46	0.000438791	99	24.8628	1
STH	Bhutan	South-East Asia	South Asia region	1 low	2 lower middle	580	1990	1990	535.738	0.000303802	259.976	2.17211e-05	99	48.5267	1
STH	Bolivia	Americas	Latin America and Caribbean region	2 lower-middle	2 lower middle	720	1810	1990	6794.05	0.00385272	6144.26	0.00176316	99	90.4359	1
STH	Bosnia and Herzegovina	Europe	Central and Eastern Europe and Central Asia region	..	3 higher-middle		4690	1990	4526.51	0.00218245	0	0	99	0	0
STH	Botswana	Africa	Sub-Saharan Africa region	2 lower-middle	3 higher-middle	2540	5480	1990	1383.91	0.000667252	1670.28	0.000444957	99	120.693	1
STH	Brazil	Americas	Latin America and Caribbean region	3 higher-middle	3 higher-middle	2710	9640	1990	149648	0.0721529	121343	0.0256328	99	81.0854	1
STH	Brunei	Western Pacific	High-income regions	4 high	4 high	12550		1990	256.929	0.000270105	0	0	99	0	0
STH	Bulgaria	Europe	Central and Eastern Europe and Central Asia region	2 lower-middle	3 higher-middle	2260	6630	1990	8821.11	0.00425309	0	0	99	0	0
STH	Burkina Faso	Africa	Sub-Saharan Africa region	1 low	1 low	330	610	1990	8811.03	0.0176705	2545.16	0.000818437	99	28.8861	1
STH	Burundi	Africa	Sub-Saharan Africa region	1 low	1 low	210	200	1990	5605.87	0.0112425	12980.4	0.00231807	99	231.55	1
STH	Cambodia	Western Pacific	East Asia and Pacific region	1 low	1 low		740	1990	9057.34	0.0181644	25656.2	0.000321411	99	283.265	1
STH	Cameroon	Africa	Sub-Saharan Africa region	2 lower-middle	2 lower middle	920	1170	1990	12070.4	0.00684477	35778.1	0.00618485	99	296.413	1
STH	Canada	Americas	High-income regions	4 high	4 high	20430	44450	1990	27657.8	0.0290762	0	0	99	0	0
STH	Cape Verde	Africa	Sub-Saharan Africa region	2 lower-middle	2 lower middle	890	3410	1990	351.96	0.000199587	94.5756	2.58877e-06	99	26.8711	1
STH	Central African Republic	Africa	Sub-Saharan Africa region	1 low	1 low	460	470	1990	2912.82	0.00584165	4669.58	0.00137337	99	160.311	1
STH	Chad	Africa	Sub-Saharan Africa region	1 low	1 low	270	910	1990	5951.57	0.0119358	5326.83	0.00193836	99	89.503	1
STH	Chile	Americas	Latin America and Caribbean region	2 lower-middle	3 higher-middle	2260	10800	1990	13213.9	0.00637109	5184.3	0.000616236	99	39.2336	1
STH	China	Western Pacific	East Asia and Pacific region	1 low	3 higher-middle	330	4300	1990	1.16543e+06	0.561911	4.43098e+06	0.203163	1	380.201	1
STH	Colombia	Americas	Latin America and Caribbean region	2 lower-middle	3 higher-middle	1220	5540	1990	33306.9	0.0160589	60796.3	0.0114444	99	182.534	1
STH	Comoros	Africa	Sub-Saharan Africa region	1 low	1 low	560	780	1990	412.79	0.000827847	813.681	0.000260307	99	197.117	1
STH	Congo	Africa	Sub-Saharan Africa region	2 lower-middle	2 lower middle	920	2230	1990	2383.28	0.00135149	4397.8	0.00146074	99	184.527	1
STH	Costa Rica	Americas	Latin America and Caribbean region	2 lower-middle	3 higher-middle	2320	7100	1990	3078.55	0.00148432	6016.77	0.00126994	99	195.441	1
STH	Côte d’Ivoire	Africa	Sub-Saharan Africa region	2 lower-middle	2 lower middle	760	1210	1990	12115.8	0.00687054	11533.1	0.00356009	99	95.1909	1
STH	Croatia	Europe	Central and Eastern Europe and Central Asia region	..	4 high		13740	1990	4793.52	0.00503935	0	0	99	0	0
STH	Cuba	Americas	Latin America and Caribbean region	2 lower-middle	3 higher-middle	2660	5570	1990	10600.8	0.00511119	12163.8	0.00243916	99	114.743	1
STH	Cyprus	Europe	High-income regions	4 high	4 high	9510	30690	1990	766.611	0.000805926	0	0	99	0	0
STH	Czech Republic	Europe	Central and Eastern Europe and Central Asia region	..	4 high		19210	1990	10326	0.0108555	0	0	99	0	0
STH	Democratic Republic of the Congo	Africa	Sub-Saharan Africa region	1 low	1 low	240	300	1990	34910.6	0.0700129	48802.6	0.0175992	99	139.793	1
STH	Denmark	Europe	High-income regions	4 high	4 high	24530	60820	1990	5140.33	0.00540395	0	0	99	0	0
STH	Djibouti	Eastern Mediterranean	Sub-Saharan Africa region	2 lower-middle	2 lower middle			1990	589.924	0.00033453	226.336	6.68736e-05	99	38.3669	1
STH	Dominican Republic	Americas	Latin America and Caribbean region	2 lower-middle	3 higher-middle	870	5180	1990	7245.13	0.00349323	1663.54	3.91451e-05	99	22.9608	1
STH	Ecuador	Americas	Latin America and Caribbean region	2 lower-middle	3 higher-middle	1370	4410	1990	10123.6	0.00488108	22813.5	0.00444781	99	225.35	1
STH	Egypt	Eastern Mediterranean	North Africa and Middle East region	1 low	2 lower middle	750	2390	1990	56336.6	0.0319469	19947.6	0.00518003	99	35.4078	1
STH	El Salvador	Americas	Latin America and Caribbean region	2 lower-middle	2 lower middle	910	3450	1990	5344.23	0.00303056	10136	0.00178674	99	189.663	1
STH	Equatorial Guinea	Africa	Sub-Saharan Africa region	1 low	4 high	290	12980	1990	373.851	0.000393023	777.416	0.000290082	99	207.948	1
STH	Eritrea	Africa	Sub-Saharan Africa region	..	1 low		380	1990	3272.56	0.0065631	423.629	0.000140984	99	12.9449	1
STH	Estonia	Europe	Central and Eastern Europe and Central Asia region	..	4 high		14570	1990	1565.32	0.0016456	0	0	99	0	0
STH	Ethiopia	Africa	Sub-Saharan Africa region	1 low	1 low	260	380	1990	48042.8	0.0963494	37424.8	0.0123821	99	77.8989	1
STH	Federated States of Micronesia	Western Pacific	East Asia and Pacific region	..	2 lower middle		2870	1990	96.331	5.46266e-05	214.562	3.74485e-05	99	222.735	1
STH	Fiji	Western Pacific	East Asia and Pacific region	2 lower-middle	2 lower middle	1790	3650	1990	728.339	0.000413021	5433.55	0.00103878	99	746.02	1
STH	Finland	Europe	High-income regions	4 high	4 high	26000	49330	1990	4986.7	0.00524244	0	0	99	0	0
STH	France	Europe	High-income regions	4 high	4 high	20660	43790	1990	56845.7	0.059761	0	0	99	0	0
STH	Gabon	Africa	Sub-Saharan Africa region	3 higher-middle	3 higher-middle	4810	8410	1990	946.703	0.000456452	1823.54	0.000554719	99	192.62	1
STH	Georgia	Europe	Central and Eastern Europe and Central Asia region	..	2 lower middle		2680	1990	5460.31	0.00309639	177.135	1.25659e-05	99	3.24405	1
STH	Germany	Europe	High-income regions	4 high	4 high	21330	44780	1990	80487.2	0.0846148	0	0	99	0	0
STH	Ghana	Africa	Sub-Saharan Africa region	1 low	2 lower middle	400	1250	1990	14628.7	0.00829553	2779.5	0.000876788	99	19.0004	1
STH	Greece	Europe	High-income regions	3 higher-middle	4 high	9000	27580	1990	10160.5	0.0106816	0	0	99	0	0
STH	Grenada	Americas	Latin America and Caribbean region	2 lower-middle	3 higher-middle	2250	7050	1990	96.286	4.64242e-05	534.487	1.99777e-05	99	555.103	1
STH	Guatemala	Americas	Latin America and Caribbean region	2 lower-middle	2 lower middle	930	2680	1990	8890.33	0.00504146	65184.2	0.0114691	99	733.203	1
STH	Guinea	Africa	Sub-Saharan Africa region	1 low	1 low	430	390	1990	6020.11	0.0120733	6028.82	0.00204053	99	100.145	1
STH	Guinea-Bissau	Africa	Sub-Saharan Africa region	1 low	1 low	210	540	1990	1017.38	0.00204036	1176.54	0.000186876	99	115.643	1
STH	Guyana	Americas	Latin America and Caribbean region	1 low	2 lower middle	390	2900	1990	725.043	0.000411152	525.729	3.95912e-05	99	72.5101	1
STH	Haiti	Americas	Latin America and Caribbean region	1 low	1 low		650	1990	7110.12	0.0142593	19562.5	0.000365975	99	275.137	1
STH	Honduras	Americas	Latin America and Caribbean region	1 low	2 lower middle	690	1920	1990	4903.69	0.00278075	13134	0.00271738	99	267.839	1
STH	Hungary	Europe	Central and Eastern Europe and Central Asia region	3 higher-middle	4 high		13050	1990	10385.1	0.0109176	0	0	99	0	0
STH	Iceland	Europe	High-income regions	4 high	4 high	24680	36710	1990	254.83	0.000267899	0	0	99	0	0
STH	India	South-East Asia	South Asia region	1 low	2 lower middle	390	1260	1990	868891	0.492724	853082	0.16239	2	98.1805	1
STH	Indonesia	South-East Asia	East Asia and Pacific region	1 low	2 lower middle	610	2530	1990	178633	0.101298	354808	0.0269848	99	198.624	1
STH	Iran	Eastern Mediterranean	North Africa and Middle East region	2 lower-middle	3 higher-middle	2390		1990	56361.9	0.0271748	3920.55	0.000536066	99	6.95603	1
STH	Iraq	Eastern Mediterranean	North Africa and Middle East region	3 higher-middle	2 lower middle		4420	1990	17517.5	0.0099337	617.367	0.000182104	99	3.52428	1
STH	Ireland	Europe	High-income regions	4 high	4 high	12560	44100	1990	3531.18	0.00371228	0	0	99	0	0
STH	Israel	Europe	High-income regions	4 high	4 high	10860	29480	1990	4499.16	0.00472989	0	0	99	0	0
STH	Italy	Europe	High-income regions	4 high	4 high	18610	37700	1990	56831.9	0.0597464	0	0	99	0	0
STH	Jamaica	Americas	Latin America and Caribbean region	2 lower-middle	3 higher-middle	1790	4590	1990	2365.21	0.00114039	4319.32	0.00200897	99	182.619	1
STH	Japan	Western Pacific	High-income regions	4 high	4 high	27560	41980	1990	122249	0.128519	0	0	99	0	0
STH	Jordan	Eastern Mediterranean	North Africa and Middle East region	2 lower-middle	3 higher-middle	1430	4120	1990	3358.45	0.00161928	2159.23	0.000413615	99	64.2924	1
STH	Kazakhstan	Europe	Central and Eastern Europe and Central Asia region	..	3 higher-middle		7440	1990	16171.9	0.00779727	13473	0.00100401	99	83.3113	1
STH	Kenya	Africa	Sub-Saharan Africa region	1 low	1 low	380	1000	1990	23446.4	0.0470217	6567.21	0.00214548	99	28.0094	1
STH	Kiribati	Western Pacific	East Asia and Pacific region	2 lower-middle	2 lower middle	720	1890	1990	71.04	4.02848e-05	848.339	0.000250908	99	1194.17	1
STH	Kuwait	Eastern Mediterranean	North Africa and Middle East region	4 high	4 high		41540	1990	2059.77	0.00216541	0	0	99	0	0
STH	Kyrgyzstan	Europe	Central and Eastern Europe and Central Asia region	..	1 low		850	1990	4394.5	0.00881314	4124.99	0.000403217	99	93.8671	1
STH	Laos	Western Pacific	East Asia and Pacific region	1 low	2 lower middle	190	1000	1990	4244.52	0.00240695	11201.6	0.00199047	99	263.906	1
STH	Latvia	Europe	Central and Eastern Europe and Central Asia region	..	3 higher-middle		12720	1990	2663.98	0.00128444	0	0	99	0	0
STH	Lebanon	Eastern Mediterranean	North Africa and Middle East region	2 lower-middle	3 higher-middle	1360	8450	1990	2703.02	0.00130326	727.035	1.27666e-05	99	26.8972	1
STH	Lesotho	Africa	Sub-Saharan Africa region	1 low	2 lower middle	550	1160	1990	1597.53	0.000905917	4044.86	0.00101693	99	253.194	1
STH	Liberia	Africa	Sub-Saharan Africa region	1 low	1 low		250	1990	2102.88	0.0042173	3036.45	0.00109196	99	144.395	1
STH	Libya	Eastern Mediterranean	North Africa and Middle East region	3 higher-middle	3 higher-middle		12250	1990	4259.81	0.00205387	1462.7	3.7281e-05	99	34.3373	1
STH	Lithuania	Europe	Central and Eastern Europe and Central Asia region	..	3 higher-middle		12350	1990	3697.39	0.0017827	0	0	99	0	0
STH	Luxembourg	Europe	High-income regions	4 high	4 high	26450	69350	1990	381.79	0.00040137	0	0	99	0	0
STH	Macedonia	Europe	Central and Eastern Europe and Central Asia region	..	3 higher-middle		4720	1990	2009.71	0.000968981	0	0	99	0	0
STH	Madagascar	Africa	Sub-Saharan Africa region	1 low	1 low	240	420	1990	11545.8	0.023155	40989.4	0.00823022	99	355.016	1
STH	Malawi	Africa	Sub-Saharan Africa region	1 low	1 low	180	350	1990	9447.12	0.0189461	4232.42	0.000736138	99	44.8012	1
STH	Malaysia	Western Pacific	East Asia and Pacific region	2 lower-middle	3 higher-middle	2370	8200	1990	18211.1	0.00878047	95706.9	0.0366892	99	525.542	1
STH	Maldives	South-East Asia	East Asia and Pacific region	1 low	3 higher-middle		5960	1990	215.859	0.000104076	55.7942	1.0246e-06	99	25.8475	1
STH	Mali	Africa	Sub-Saharan Africa region	1 low	1 low	270	610	1990	7964.07	0.0159719	5968.44	0.00121891	99	74.9422	1
STH	Malta	Europe	High-income regions	3 higher-middle	4 high	7600	20090	1990	375.295	0.000394542	0	0	99	0	0
STH	Mauritania	Africa	Sub-Saharan Africa region	1 low	2 lower middle	490	1140	1990	2024.16	0.00114785	268.008	8.57547e-05	99	13.2404	1
STH	Mauritius	Africa	Sub-Saharan Africa region	2 lower-middle	3 higher-middle	2440	7970	1990	1055.86	0.000509085	226.752	3.814e-06	99	21.4754	1
STH	Mexico	Americas	Latin America and Caribbean region	3 higher-middle	3 higher-middle	2750	8720	1990	86077	0.041502	98519	0.0242176	99	114.454	1
STH	Moldova	Europe	Central and Eastern Europe and Central Asia region	..	2 lower middle		1820	1990	4364.11	0.00247477	0	0	99	0	0
STH	Mongolia	Western Pacific	Central and Eastern Europe and Central Asia region	2 lower-middle	2 lower middle	1430	2000	1990	2184.16	0.00123858	548.728	1.44593e-05	99	25.1231	1
STH	Montenegro	Europe	Central and Eastern Europe and Central Asia region	..	3 higher-middle		6870	1990	614.601	0.00029633	0	0	99	0	0
STH	Morocco	Eastern Mediterranean	North Africa and Middle East region	2 lower-middle	2 lower middle	1100	2830	1990	24675	0.0139925	5582.47	0.000507582	99	22.624	1
STH	Mozambique	Africa	Sub-Saharan Africa region	1 low	1 low	180	460	1990	13568	0.0272104	21934.9	0.00728666	99	161.667	1
STH	Myanmar	South-East Asia	East Asia and Pacific region	1 low	1 low			1990	42123	0.0844774	203055	0.0164207	99	482.053	1
STH	Namibia	Africa	Sub-Saharan Africa region	2 lower-middle	3 higher-middle	2020	4350	1990	1415.45	0.000682457	1361.01	0.00041589	99	96.1542	1
STH	Nepal	South-East Asia	South Asia region	1 low	1 low	210	540	1990	18111.2	0.0363219	76343.8	0.0142	99	421.528	1
STH	Netherlands	Europe	High-income regions	4 high	4 high	20140	53320	1990	14890.3	0.015654	0	0	99	0	0
STH	New Zealand	Western Pacific	High-income regions	4 high	4 high	13640	29390	1990	3397.98	0.00357224	0	0	99	0	0
STH	Nicaragua	Americas	Latin America and Caribbean region	2 lower-middle	2 lower middle	310	1480	1990	4137.79	0.00234642	5634.71	0.000412308	99	136.177	1
STH	Niger	Africa	Sub-Saharan Africa region	1 low	1 low	300	360	1990	7753.91	0.0155504	1645.24	0.000395832	99	21.2182	1
STH	Nigeria	Africa	Sub-Saharan Africa region	1 low	2 lower middle	290	1460	1990	95617.4	0.054222	84538.2	0.0267998	99	88.413	1
STH	North Korea	South-East Asia	East Asia and Pacific region	2 lower-middle	1 low			1990	20194.4	0.0404996	16257.2	0.0009109	99	80.5038	1
STH	Norway	Europe	High-income regions	4 high	4 high	26510	88430	1990	4240.37	0.00445784	0	0	99	0	0
STH	Oman	Eastern Mediterranean	North Africa and Middle East region	3 higher-middle	4 high	5710	17120	1990	1810.1	0.00190293	84.3616	9.46683e-06	99	4.6606	1
STH	Pakistan	Eastern Mediterranean	South Asia region	1 low	2 lower middle	420	1080	1990	111091	0.0629966	61248.9	0.0136464	99	55.134	1
STH	Palestine	Europe	North Africa and Middle East region		2 lower middle	#N/A	#N/A	1990	2081.35	0.00118027	854.223	8.62241e-05	99	41.0418	1
STH	Panama	Americas	Latin America and Caribbean region	2 lower-middle	3 higher-middle	2160	8170	1990	2486.78	0.001199	5547.46	7.6917e-05	99	223.078	1
STH	Papua New Guinea	Western Pacific	East Asia and Pacific region	2 lower-middle	2 lower middle	820	1290	1990	4157.9	0.00235783	23660.2	0.00683538	99	569.042	1
STH	Paraguay	Americas	Latin America and Caribbean region	2 lower-middle	2 lower middle		2930	1990	4249.75	0.00240991	3324.19	0.00064495	99	78.221	1
STH	Peru	Americas	Latin America and Caribbean region	2 lower-middle	3 higher-middle	880	4380	1990	21772	0.0104974	25730.1	0.00331568	99	118.18	1
STH	Philippines	Western Pacific	East Asia and Pacific region	2 lower-middle	2 lower middle	720	2750	1990	61948.7	0.0351294	386238	0.0699767	4	623.481	1
STH	Poland	Europe	Central and Eastern Europe and Central Asia region	2 lower-middle	4 high		12630	1990	38149.9	0.0401064	0	0	99	0	0
STH	Portugal	Europe	High-income regions	3 higher-middle	4 high	7140	22930	1990	9899.45	0.0104071	0	0	99	0	0
STH	Qatar	Eastern Mediterranean	North Africa and Middle East region	4 high	4 high		65840	1990	476.517	0.000500955	83.3935	3.69518e-06	99	17.5006	1
STH	Romania	Europe	Central and Eastern Europe and Central Asia region	2 lower-middle	3 higher-middle	1710	8430	1990	23372.1	0.0112688	0	0	99	0	0
STH	Russia	Europe	Central and Eastern Europe and Central Asia region		3 higher-middle		9980	1990	148149	0.0714298	0	0	99	0	0
STH	Rwanda	Africa	Sub-Saharan Africa region	1 low	1 low	350	550	1990	7214.7	0.014469	13705.6	0.00401334	99	189.968	1
STH	Saint Lucia	Americas	Latin America and Caribbean region	2 lower-middle	3 higher-middle	2730	6580	1990	138.18	6.66234e-05	1128.03	3.4739e-05	99	816.348	1
STH	Saint Vincent and the Grenadines	Americas	Latin America and Caribbean region	2 lower-middle	3 higher-middle	1740	6030	1990	107.509	5.18354e-05	157.095	1.88694e-05	99	146.123	1
STH	Samoa	Western Pacific	East Asia and Pacific region	2 lower-middle	2 lower middle		3220	1990	162.865	9.23562e-05	305.677	5.53595e-05	99	187.687	1
STH	São Tomé and Príncipe	Africa	Sub-Saharan Africa region	1 low	2 lower middle		1190	1990	117.395	6.65715e-05	205.954	5.53595e-05	99	175.437	1
STH	Saudi Arabia	Eastern Mediterranean	North Africa and Middle East region	3 higher-middle	4 high	7230	18470	1990	16206.1	0.0170372	3742.22	0.000765368	99	23.0915	1
STH	Senegal	Africa	Sub-Saharan Africa region	2 lower-middle	2 lower middle	710	1040	1990	7514.11	0.00426104	1271.22	0.000415027	99	16.9178	1
STH	Serbia	Europe	Central and Eastern Europe and Central Asia region	..	3 higher-middle		5850	1990	9735.43	0.00469393	0	0	99	0	0
STH	Seychelles	Africa	Sub-Saharan Africa region	3 higher-middle	3 higher-middle	5000	10190	1990	69.474	3.34969e-05	228.861	5.0928e-05	99	329.42	1
STH	Sierra Leone	Africa	Sub-Saharan Africa region	1 low	1 low	200	470	1990	4042.68	0.00810756	8036.53	0.00132412	99	198.792	1
STH	Singapore	Western Pacific	High-income regions	4 high	4 high	12040	44790	1990	3016.4	0.0031711	0	0	99	0	0
STH	Slovakia	Europe	Central and Eastern Europe and Central Asia region	..	4 high		17130	1990	5277.71	0.00554837	0	0	99	0	0
STH	Slovenia	Europe	Central and Eastern Europe and Central Asia region	..	4 high		24540	1990	2003.77	0.00210653	0	0	99	0	0
STH	Solomon Islands	Western Pacific	East Asia and Pacific region	1 low	2 lower middle		910	1990	311.849	0.000176841	777.874	0.000282653	99	249.439	1
STH	Somalia	Eastern Mediterranean	Sub-Saharan Africa region	1 low	1 low	150		1990	6321.62	0.012678	8910.79	0.00245833	99	140.957	1
STH	South Africa	Africa	Sub-Saharan Africa region	3 higher-middle	3 higher-middle	3390	6240	1990	36793.5	0.01774	85581.7	0.0217364	99	232.6	1
STH	South Korea	Western Pacific	High-income regions	3 higher-middle	4 high	6480	21320	1990	42972.3	0.045176	1583.87	0.000261401	99	3.68579	1
STH	Spain	Europe	High-income regions	4 high	4 high	12220	32130	1990	38883	0.0408771	0	0	99	0	0
STH	Sri Lanka	South-East Asia	East Asia and Pacific region	1 low	2 lower middle	470	2260	1990	17324	0.00982395	41076.1	0.00189086	99	237.106	1
STH	Sudan	Eastern Mediterranean	Sub-Saharan Africa region	1 low	2 lower middle	530	1200	1990	20008.8	0.0146152	10017.2	0.00309429	99	50.064	1
STH	Suriname	Americas	Latin America and Caribbean region	3 higher-middle	3 higher-middle	1430	7900	1990	406.764	0.000196121	135.532	3.79998e-05	99	33.3195	1
STH	Swaziland	Africa	Sub-Saharan Africa region	2 lower-middle	2 lower middle	1230	2600	1990	862.728	0.000489229	3591.92	0.000938371	99	416.344	1
STH	Sweden	Europe	High-income regions	4 high	4 high	27760	53810	1990	8559.11	0.00899805	0	0	99	0	0
STH	Switzerland	Europe	High-income regions	4 high	4 high	36900	77360	1990	6673.92	0.00701618	0	0	99	0	0
STH	Syria	Eastern Mediterranean	North Africa and Middle East region	2 lower-middle	2 lower middle	910		1990	12451.5	0.00706092	10202.2	0.0014696	99	81.9353	1
STH	Tajikistan	Europe	Central and Eastern Europe and Central Asia region	..	1 low		730	1990	5297.29	0.0106237	1822.04	0.00011605	99	34.3958	1
STH	Tanzania	Africa	Sub-Saharan Africa region	1 low	1 low	200	690	1990	25484.8	0.0511096	32428.3	0.0110949	99	127.245	1
STH	Thailand	South-East Asia	East Asia and Pacific region	2 lower-middle	3 higher-middle	1490	4300	1990	56582.7	0.0272813	111842	0.0110557	99	197.66	1
STH	The Bahamas	Americas	Latin America and Caribbean region	4 high	4 high	14040	21660	1990	256.338	0.000612263	5.51714	9.75902e-07	99	2.15229	1
STH	The Gambia	Africa	Sub-Saharan Africa region	1 low	1 low	320	580	1990	916.811	0.00118475	204.139	6.95656e-05	99	22.2662	1
STH	Timor-Leste	South-East Asia	East Asia and Pacific region	..	2 lower middle		3000	1990	751.488	0.000426148	586.711	0.000113734	99	78.0733	1
STH	Togo	Africa	Sub-Saharan Africa region	1 low	1 low	400	450	1990	3787.6	0.00759601	765.567	0.000236172	99	20.2125	1
STH	Tonga	Western Pacific	East Asia and Pacific region	2 lower-middle	2 lower middle	1220	3480	1990	95.165	5.39654e-05	189.75	3.55629e-05	99	199.391	1
STH	Trinidad and Tobago	Americas	Latin America and Caribbean region	3 higher-middle	4 high	3710	15660	1990	1221.9	0.00128457	105.17	1.43366e-05	99	8.60704	1
STH	Tunisia	Eastern Mediterranean	North Africa and Middle East region	2 lower-middle	3 higher-middle	1430	4160	1990	8135.3	0.00392243	1563.44	9.07861e-05	99	19.2179	1
STH	Turkey	Europe	North Africa and Middle East region	2 lower-middle	3 higher-middle	2300	9950	1990	53994.6	0.0260335	8657.29	0.000455651	99	16.0336	1
STH	Turkmenistan	Europe	Central and Eastern Europe and Central Asia region	..	2 lower middle		4070	1990	3668	0.00208002	458.682	2.87959e-05	99	12.505	1
STH	Uganda	Africa	Sub-Saharan Africa region	1 low	1 low	320	530	1990	17534.8	0.035166	18753.5	0.00406944	99	106.95	1
STH	Ukraine	Europe	Central and Eastern Europe and Central Asia region	..	2 lower middle	1610	2990	1990	51658.6	0.0292942	0	0	99	0	0
STH	United Arab Emirates	Eastern Mediterranean	North Africa and Middle East region	4 high	4 high		34140	1990	1806.5	0.00189914	302.812	1.66897e-05	99	16.7624	1
STH	United Kingdom	Europe	High-income regions	4 high	4 high	17160	40470	1990	57214.5	0.0601487	0	0	99	0	0
STH	United States	Americas	High-income regions	4 high	4 high	24150	48950	1990	254507	0.267559	0	0	99	0	0
STH	Uruguay	Americas	Latin America and Caribbean region	3 higher-middle	3 higher-middle	2840	10390	1990	3109.94	0.00149946	0	0	99	0	0
STH	Uzbekistan	Europe	Central and Eastern Europe and Central Asia region	..	2 lower middle		1300	1990	20555.1	0.0116562	612.489	0.000107086	99	2.97974	1
STH	Vanuatu	Western Pacific	East Asia and Pacific region	2 lower-middle	2 lower middle	1200	2700	1990	146.633	8.31515e-05	4.33496	0.000181038	99	2.95634	1
STH	Venezuela	Americas	Latin America and Caribbean region	3 higher-middle	3 higher-middle	2560	11530	1990	19740.8	0.00951801	43511.8	0.0106605	99	220.416	1
STH	Vietnam	Western Pacific	East Asia and Pacific region	1 low	2 lower middle	130	1270	1990	68909.9	0.0390769	359644	0.0684028	5	521.904	1
STH	Yemen	Eastern Mediterranean	North Africa and Middle East region	2 lower-middle	2 lower middle		1250	1990	11790.2	0.00668592	9357.81	0.00159253	99	79.369	1
STH	Zambia	Africa	Sub-Saharan Africa region	1 low	2 lower middle	430	1310	1990	7844.52	0.00444841	10356	0.00336925	99	132.015	1
STH	Zimbabwe	Africa	Sub-Saharan Africa region	2 lower-middle	1 low	860	520	1990	10461.8	0.020981	14937.5	0.00340512	99	142.782	1
Trachoma	Afghanistan	Eastern Mediterranean	South Asia region	1 low	1 low		520	1990	11731.2	0.0235268	2064.49	0.0202831	5	17.5983	1
Trachoma	Albania	Europe	Central and Eastern Europe and Central Asia region	2 lower-middle	3 higher-middle	680	4360	1990	3446.88	0.00166191	0	0	99	0	0
Trachoma	Algeria	Africa	North Africa and Middle East region	2 lower-middle	3 higher-middle	2360	4470	1990	26239.7	0.0126515	505.59	0.00379107	99	1.92681	1
Trachoma	Angola	Africa	Sub-Saharan Africa region	2 lower-middle	2 lower middle	550	3550	1990	10333.8	0.00586004	352.291	0	99	3.4091	1
Trachoma	Antigua and Barbuda	Americas	Latin America and Caribbean region	3 higher-middle	3 higher-middle	5740	12620	1990	61.906	2.98479e-05	0	0	99	0	0
Trachoma	Argentina	Americas	Latin America and Caribbean region	2 lower-middle	3 higher-middle	3170	10600	1990	32624.9	0.0157301	0	0	99	0	0
Trachoma	Armenia	Europe	Central and Eastern Europe and Central Asia region	..	2 lower middle		3370	1990	3544.7	0.0020101	0	0	99	0	0
Trachoma	Australia	Western Pacific	High-income regions	4 high	4 high	17340	46490	1990	17096.9	0.0179737	0	0	99	0	0
Trachoma	Austria	Europe	High-income regions	4 high	4 high	20560	49340	1990	7670	0.00806335	0	0	99	0	0
Trachoma	Azerbaijan	Europe	Central and Eastern Europe and Central Asia region	..	3 higher-middle		5370	1990	7216.5	0.00347943	0	0	99	0	0
Trachoma	Bahrain	Eastern Mediterranean	North Africa and Middle East region	3 higher-middle	4 high	7220	18660	1990	495.944	0.000521378	0	0	99	0	0
Trachoma	Bangladesh	South-East Asia	South Asia region	1 low	1 low	300	780	1990	107386	0.215362	3955.82	0	99	3.68374	1
Trachoma	Barbados	Americas	Latin America and Caribbean region	3 higher-middle	4 high	6790	15800	1990	259.336	0.000272636	0	0	99	0	0
Trachoma	Belarus	Europe	Central and Eastern Europe and Central Asia region	..	3 higher-middle		5990	1990	10259.9	0.00494679	0	0	99	0	0
Trachoma	Belgium	Europe	High-income regions	4 high	4 high	19370	47200	1990	9978.24	0.01049	0	0	99	0	0
Trachoma	Belize	Americas	Latin America and Caribbean region	2 lower-middle	2 lower middle	2230	3970	1990	187.552	0.000106356	0	0	99	0	0
Trachoma	Benin	Africa	Sub-Saharan Africa region	1 low	1 low	360	710	1990	5001.27	0.01003	41.95	0.000359301	99	0.838787	1
Trachoma	Bhutan	South-East Asia	South Asia region	1 low	2 lower middle	580	1990	1990	535.738	0.000303802	0	0	99	0	0
Trachoma	Bolivia	Americas	Latin America and Caribbean region	2 lower-middle	2 lower middle	720	1810	1990	6794.05	0.00385272	0	0	99	0	0
Trachoma	Bosnia and Herzegovina	Europe	Central and Eastern Europe and Central Asia region	..	3 higher-middle		4690	1990	4526.51	0.00218245	0	0	99	0	0
Trachoma	Botswana	Africa	Sub-Saharan Africa region	2 lower-middle	3 higher-middle	2540	5480	1990	1383.91	0.000667252	3.19	3.38433e-05	99	0.230506	1
Trachoma	Brazil	Americas	Latin America and Caribbean region	3 higher-middle	3 higher-middle	2710	9640	1990	149648	0.0721529	2691.26	0.014529	99	1.79839	1
Trachoma	Brunei	Western Pacific	High-income regions	4 high	4 high	12550		1990	256.929	0.000270105	0	0	99	0	0
Trachoma	Bulgaria	Europe	Central and Eastern Europe and Central Asia region	2 lower-middle	3 higher-middle	2260	6630	1990	8821.11	0.00425309	0	0	99	0	0
Trachoma	Burkina Faso	Africa	Sub-Saharan Africa region	1 low	1 low	330	610	1990	8811.03	0.0176705	1439.37	0.00571227	99	16.336	1
Trachoma	Burundi	Africa	Sub-Saharan Africa region	1 low	1 low	210	200	1990	5605.87	0.0112425	173.38	0.000919329	99	3.09283	1
Trachoma	Cambodia	Western Pacific	East Asia and Pacific region	1 low	1 low		740	1990	9057.34	0.0181644	144.22	0.00113124	99	1.5923	1
Trachoma	Cameroon	Africa	Sub-Saharan Africa region	2 lower-middle	2 lower middle	920	1170	1990	12070.4	0.00684477	195.22	0.00172179	99	1.61735	1
Trachoma	Canada	Americas	High-income regions	4 high	4 high	20430	44450	1990	27657.8	0.0290762	0	0	99	0	0
Trachoma	Cape Verde	Africa	Sub-Saharan Africa region	2 lower-middle	2 lower middle	890	3410	1990	351.96	0.000199587	0	0	99	0	0
Trachoma	Central African Republic	Africa	Sub-Saharan Africa region	1 low	1 low	460	470	1990	2912.82	0.00584165	141.16	0.000450755	99	4.84616	1
Trachoma	Chad	Africa	Sub-Saharan Africa region	1 low	1 low	270	910	1990	5951.57	0.0119358	570.982	0	99	9.5938	1
Trachoma	Chile	Americas	Latin America and Caribbean region	2 lower-middle	3 higher-middle	2260	10800	1990	13213.9	0.00637109	0	0	99	0	0
Trachoma	China	Western Pacific	East Asia and Pacific region	1 low	3 higher-middle	330	4300	1990	1.16543e+06	0.561911	25872.5	0.119175	2	2.22	1
Trachoma	Colombia	Americas	Latin America and Caribbean region	2 lower-middle	3 higher-middle	1220	5540	1990	33306.9	0.0160589	0	0	99	0	0
Trachoma	Comoros	Africa	Sub-Saharan Africa region	1 low	1 low	560	780	1990	412.79	0.000827847	0	0	99	0	0
Trachoma	Congo	Africa	Sub-Saharan Africa region	2 lower-middle	2 lower middle	920	2230	1990	2383.28	0.00135149	51.48	0.000227216	99	2.16005	1
Trachoma	Costa Rica	Americas	Latin America and Caribbean region	2 lower-middle	3 higher-middle	2320	7100	1990	3078.55	0.00148432	0	0	99	0	0
Trachoma	Côte d’Ivoire	Africa	Sub-Saharan Africa region	2 lower-middle	2 lower middle	760	1210	1990	12115.8	0.00687054	594.42	0.0012763	99	4.90615	1
Trachoma	Croatia	Europe	Central and Eastern Europe and Central Asia region	..	4 high		13740	1990	4793.52	0.00503935	0	0	99	0	0
Trachoma	Cuba	Americas	Latin America and Caribbean region	2 lower-middle	3 higher-middle	2660	5570	1990	10600.8	0.00511119	0	0	99	0	0
Trachoma	Cyprus	Europe	High-income regions	4 high	4 high	9510	30690	1990	766.611	0.000805926	0	0	99	0	0
Trachoma	Czech Republic	Europe	Central and Eastern Europe and Central Asia region	..	4 high		19210	1990	10326	0.0108555	0	0	99	0	0
Trachoma	Democratic Republic of the Congo	Africa	Sub-Saharan Africa region	1 low	1 low	240	300	1990	34910.6	0.0700129	482.09	0.00216193	99	1.38093	1
Trachoma	Denmark	Europe	High-income regions	4 high	4 high	24530	60820	1990	5140.33	0.00540395	0	0	99	0	0
Trachoma	Djibouti	Eastern Mediterranean	Sub-Saharan Africa region	2 lower-middle	2 lower middle			1990	589.924	0.00033453	3.41	6.12886e-06	99	0.578041	1
Trachoma	Dominican Republic	Americas	Latin America and Caribbean region	2 lower-middle	3 higher-middle	870	5180	1990	7245.13	0.00349323	0	0	99	0	0
Trachoma	Ecuador	Americas	Latin America and Caribbean region	2 lower-middle	3 higher-middle	1370	4410	1990	10123.6	0.00488108	0	0	99	0	0
Trachoma	Egypt	Eastern Mediterranean	North Africa and Middle East region	1 low	2 lower middle	750	2390	1990	56336.6	0.0319469	722.1	0.00546527	99	1.28176	1
Trachoma	El Salvador	Americas	Latin America and Caribbean region	2 lower-middle	2 lower middle	910	3450	1990	5344.23	0.00303056	0	0	99	0	0
Trachoma	Equatorial Guinea	Africa	Sub-Saharan Africa region	1 low	4 high	290	12980	1990	373.851	0.000393023	2.4317	0	99	0.650447	1
Trachoma	Eritrea	Africa	Sub-Saharan Africa region	..	1 low		380	1990	3272.56	0.0065631	594.5	0.00344534	99	18.1662	1
Trachoma	Estonia	Europe	Central and Eastern Europe and Central Asia region	..	4 high		14570	1990	1565.32	0.0016456	0	0	99	0	0
Trachoma	Ethiopia	Africa	Sub-Saharan Africa region	1 low	1 low	260	380	1990	48042.8	0.0963494	10521.9	0.0631015	4	21.901	1
Trachoma	Federated States of Micronesia	Western Pacific	East Asia and Pacific region	..	2 lower middle		2870	1990	96.331	5.46266e-05	0	0	99	0	0
Trachoma	Fiji	Western Pacific	East Asia and Pacific region	2 lower-middle	2 lower middle	1790	3650	1990	728.339	0.000413021	0	0	99	0	0
Trachoma	Finland	Europe	High-income regions	4 high	4 high	26000	49330	1990	4986.7	0.00524244	0	0	99	0	0
Trachoma	France	Europe	High-income regions	4 high	4 high	20660	43790	1990	56845.7	0.059761	0	0	99	0	0
Trachoma	Gabon	Africa	Sub-Saharan Africa region	3 higher-middle	3 higher-middle	4810	8410	1990	946.703	0.000456452	0	0	99	0	0
Trachoma	Georgia	Europe	Central and Eastern Europe and Central Asia region	..	2 lower middle		2680	1990	5460.31	0.00309639	0	0	99	0	0
Trachoma	Germany	Europe	High-income regions	4 high	4 high	21330	44780	1990	80487.2	0.0846148	0	0	99	0	0
Trachoma	Ghana	Africa	Sub-Saharan Africa region	1 low	2 lower middle	400	1250	1990	14628.7	0.00829553	390.751	0	99	2.67113	1
Trachoma	Greece	Europe	High-income regions	3 higher-middle	4 high	9000	27580	1990	10160.5	0.0106816	0	0	99	0	0
Trachoma	Grenada	Americas	Latin America and Caribbean region	2 lower-middle	3 higher-middle	2250	7050	1990	96.286	4.64242e-05	0	0	99	0	0
Trachoma	Guatemala	Americas	Latin America and Caribbean region	2 lower-middle	2 lower middle	930	2680	1990	8890.33	0.00504146	227.78	0.00145858	99	2.56211	1
Trachoma	Guinea	Africa	Sub-Saharan Africa region	1 low	1 low	430	390	1990	6020.11	0.0120733	343.84	0.00238634	99	5.71152	1
Trachoma	Guinea-Bissau	Africa	Sub-Saharan Africa region	1 low	1 low	210	540	1990	1017.38	0.00204036	46.47	0.000328387	99	4.56759	1
Trachoma	Guyana	Americas	Latin America and Caribbean region	1 low	2 lower middle	390	2900	1990	725.043	0.000411152	0	0	99	0	0
Trachoma	Haiti	Americas	Latin America and Caribbean region	1 low	1 low		650	1990	7110.12	0.0142593	0	0	99	0	0
Trachoma	Honduras	Americas	Latin America and Caribbean region	1 low	2 lower middle	690	1920	1990	4903.69	0.00278075	0	0	99	0	0
Trachoma	Hungary	Europe	Central and Eastern Europe and Central Asia region	3 higher-middle	4 high		13050	1990	10385.1	0.0109176	0	0	99	0	0
Trachoma	Iceland	Europe	High-income regions	4 high	4 high	24680	36710	1990	254.83	0.000267899	0	0	99	0	0
Trachoma	India	South-East Asia	South Asia region	1 low	2 lower middle	390	1260	1990	868891	0.492724	66617.1	0.582573	1	7.66691	1
Trachoma	Indonesia	South-East Asia	East Asia and Pacific region	1 low	2 lower middle	610	2530	1990	178633	0.101298	0	0	99	0	0
Trachoma	Iran	Eastern Mediterranean	North Africa and Middle East region	2 lower-middle	3 higher-middle	2390		1990	56361.9	0.0271748	0	0	99	0	0
Trachoma	Iraq	Eastern Mediterranean	North Africa and Middle East region	3 higher-middle	2 lower middle		4420	1990	17517.5	0.0099337	0	0	99	0	0
Trachoma	Ireland	Europe	High-income regions	4 high	4 high	12560	44100	1990	3531.18	0.00371228	0	0	99	0	0
Trachoma	Israel	Europe	High-income regions	4 high	4 high	10860	29480	1990	4499.16	0.00472989	0	0	99	0	0
Trachoma	Italy	Europe	High-income regions	4 high	4 high	18610	37700	1990	56831.9	0.0597464	0	0	99	0	0
Trachoma	Jamaica	Americas	Latin America and Caribbean region	2 lower-middle	3 higher-middle	1790	4590	1990	2365.21	0.00114039	0	0	99	0	0
Trachoma	Japan	Western Pacific	High-income regions	4 high	4 high	27560	41980	1990	122249	0.128519	0	0	99	0	0
Trachoma	Jordan	Eastern Mediterranean	North Africa and Middle East region	2 lower-middle	3 higher-middle	1430	4120	1990	3358.45	0.00161928	0	0	99	0	0
Trachoma	Kazakhstan	Europe	Central and Eastern Europe and Central Asia region	..	3 higher-middle		7440	1990	16171.9	0.00779727	0	0	99	0	0
Trachoma	Kenya	Africa	Sub-Saharan Africa region	1 low	1 low	380	1000	1990	23446.4	0.0470217	565.32	0.00306682	99	2.41111	1
Trachoma	Kiribati	Western Pacific	East Asia and Pacific region	2 lower-middle	2 lower middle	720	1890	1990	71.04	4.02848e-05	0	0	99	0	0
Trachoma	Kuwait	Eastern Mediterranean	North Africa and Middle East region	4 high	4 high		41540	1990	2059.77	0.00216541	0	0	99	0	0
Trachoma	Kyrgyzstan	Europe	Central and Eastern Europe and Central Asia region	..	1 low		850	1990	4394.5	0.00881314	0	0	99	0	0
Trachoma	Laos	Western Pacific	East Asia and Pacific region	1 low	2 lower middle	190	1000	1990	4244.52	0.00240695	22.22	4.49948e-05	99	0.523499	1
Trachoma	Latvia	Europe	Central and Eastern Europe and Central Asia region	..	3 higher-middle		12720	1990	2663.98	0.00128444	0	0	99	0	0
Trachoma	Lebanon	Eastern Mediterranean	North Africa and Middle East region	2 lower-middle	3 higher-middle	1360	8450	1990	2703.02	0.00130326	0	0	99	0	0
Trachoma	Lesotho	Africa	Sub-Saharan Africa region	1 low	2 lower middle	550	1160	1990	1597.53	0.000905917	0	0	99	0	0
Trachoma	Liberia	Africa	Sub-Saharan Africa region	1 low	1 low		250	1990	2102.88	0.0042173	0	0	99	0	0
Trachoma	Libya	Eastern Mediterranean	North Africa and Middle East region	3 higher-middle	3 higher-middle		12250	1990	4259.81	0.00205387	0	0	99	0	0
Trachoma	Lithuania	Europe	Central and Eastern Europe and Central Asia region	..	3 higher-middle		12350	1990	3697.39	0.0017827	0	0	99	0	0
Trachoma	Luxembourg	Europe	High-income regions	4 high	4 high	26450	69350	1990	381.79	0.00040137	0	0	99	0	0
Trachoma	Macedonia	Europe	Central and Eastern Europe and Central Asia region	..	3 higher-middle		4720	1990	2009.71	0.000968981	0	0	99	0	0
Trachoma	Madagascar	Africa	Sub-Saharan Africa region	1 low	1 low	240	420	1990	11545.8	0.023155	0	0	99	0	0
Trachoma	Malawi	Africa	Sub-Saharan Africa region	1 low	1 low	180	350	1990	9447.12	0.0189461	1004.38	0.00649808	99	10.6316	1
Trachoma	Malaysia	Western Pacific	East Asia and Pacific region	2 lower-middle	3 higher-middle	2370	8200	1990	18211.1	0.00878047	0	0	99	0	0
Trachoma	Maldives	South-East Asia	East Asia and Pacific region	1 low	3 higher-middle		5960	1990	215.859	0.000104076	0	0	99	0	0
Trachoma	Mali	Africa	Sub-Saharan Africa region	1 low	1 low	270	610	1990	7964.07	0.0159719	2226.63	0.010088	99	27.9585	1
Trachoma	Malta	Europe	High-income regions	3 higher-middle	4 high	7600	20090	1990	375.295	0.000394542	0	0	99	0	0
Trachoma	Mauritania	Africa	Sub-Saharan Africa region	1 low	2 lower middle	490	1140	1990	2024.16	0.00114785	24.98	0.000118421	99	1.23409	1
Trachoma	Mauritius	Africa	Sub-Saharan Africa region	2 lower-middle	3 higher-middle	2440	7970	1990	1055.86	0.000509085	0	0	99	0	0
Trachoma	Mexico	Americas	Latin America and Caribbean region	3 higher-middle	3 higher-middle	2750	8720	1990	86077	0.041502	2093.22	0	99	2.4318	1
Trachoma	Moldova	Europe	Central and Eastern Europe and Central Asia region	..	2 lower middle		1820	1990	4364.11	0.00247477	0	0	99	0	0
Trachoma	Mongolia	Western Pacific	Central and Eastern Europe and Central Asia region	2 lower-middle	2 lower middle	1430	2000	1990	2184.16	0.00123858	0	0	99	0	0
Trachoma	Montenegro	Europe	Central and Eastern Europe and Central Asia region	..	3 higher-middle		6870	1990	614.601	0.00029633	0	0	99	0	0
Trachoma	Morocco	Eastern Mediterranean	North Africa and Middle East region	2 lower-middle	2 lower middle	1100	2830	1990	24675	0.0139925	86.0237	0	99	0.348627	1
Trachoma	Mozambique	Africa	Sub-Saharan Africa region	1 low	1 low	180	460	1990	13568	0.0272104	1395.4	0.00769713	99	10.2845	1
Trachoma	Myanmar	South-East Asia	East Asia and Pacific region	1 low	1 low			1990	42123	0.0844774	3.27	1.63237e-05	99	0.00776298	1
Trachoma	Namibia	Africa	Sub-Saharan Africa region	2 lower-middle	3 higher-middle	2020	4350	1990	1415.45	0.000682457	16.38	0.000145538	99	1.15723	1
Trachoma	Nepal	South-East Asia	South Asia region	1 low	1 low	210	540	1990	18111.2	0.0363219	549.11	0.00194524	99	3.03188	1
Trachoma	Netherlands	Europe	High-income regions	4 high	4 high	20140	53320	1990	14890.3	0.015654	0	0	99	0	0
Trachoma	New Zealand	Western Pacific	High-income regions	4 high	4 high	13640	29390	1990	3397.98	0.00357224	0	0	99	0	0
Trachoma	Nicaragua	Americas	Latin America and Caribbean region	2 lower-middle	2 lower middle	310	1480	1990	4137.79	0.00234642	0	0	99	0	0
Trachoma	Niger	Africa	Sub-Saharan Africa region	1 low	1 low	300	360	1990	7753.91	0.0155504	1041.54	0.00774939	99	13.4325	1
Trachoma	Nigeria	Africa	Sub-Saharan Africa region	1 low	2 lower middle	290	1460	1990	95617.4	0.054222	545.15	0.00378698	99	0.570137	1
Trachoma	North Korea	South-East Asia	East Asia and Pacific region	2 lower-middle	1 low			1990	20194.4	0.0404996	0	0	99	0	0
Trachoma	Norway	Europe	High-income regions	4 high	4 high	26510	88430	1990	4240.37	0.00445784	0	0	99	0	0
Trachoma	Oman	Eastern Mediterranean	North Africa and Middle East region	3 higher-middle	4 high	5710	17120	1990	1810.1	0.00190293	0.070031	0	99	0.0038689	1
Trachoma	Pakistan	Eastern Mediterranean	South Asia region	1 low	2 lower middle	420	1080	1990	111091	0.0629966	9185.02	0.0886613	3	8.26802	1
Trachoma	Palestine	Europe	North Africa and Middle East region		2 lower middle	#N/A	#N/A	1990	2081.35	0.00118027	0	0	99	0	0
Trachoma	Panama	Americas	Latin America and Caribbean region	2 lower-middle	3 higher-middle	2160	8170	1990	2486.78	0.001199	0	0	99	0	0
Trachoma	Papua New Guinea	Western Pacific	East Asia and Pacific region	2 lower-middle	2 lower middle	820	1290	1990	4157.9	0.00235783	96.64	0.00112	99	2.32425	1
Trachoma	Paraguay	Americas	Latin America and Caribbean region	2 lower-middle	2 lower middle		2930	1990	4249.75	0.00240991	0	0	99	0	0
Trachoma	Peru	Americas	Latin America and Caribbean region	2 lower-middle	3 higher-middle	880	4380	1990	21772	0.0104974	0	0	99	0	0
Trachoma	Philippines	Western Pacific	East Asia and Pacific region	2 lower-middle	2 lower middle	720	2750	1990	61948.7	0.0351294	0	0	99	0	0
Trachoma	Poland	Europe	Central and Eastern Europe and Central Asia region	2 lower-middle	4 high		12630	1990	38149.9	0.0401064	0	0	99	0	0
Trachoma	Portugal	Europe	High-income regions	3 higher-middle	4 high	7140	22930	1990	9899.45	0.0104071	0	0	99	0	0
Trachoma	Qatar	Eastern Mediterranean	North Africa and Middle East region	4 high	4 high		65840	1990	476.517	0.000500955	0	0	99	0	0
Trachoma	Romania	Europe	Central and Eastern Europe and Central Asia region	2 lower-middle	3 higher-middle	1710	8430	1990	23372.1	0.0112688	0	0	99	0	0
Trachoma	Russia	Europe	Central and Eastern Europe and Central Asia region		3 higher-middle		9980	1990	148149	0.0714298	0	0	99	0	0
Trachoma	Rwanda	Africa	Sub-Saharan Africa region	1 low	1 low	350	550	1990	7214.7	0.014469	43.1266	0	99	0.59776	1
Trachoma	Saint Lucia	Americas	Latin America and Caribbean region	2 lower-middle	3 higher-middle	2730	6580	1990	138.18	6.66234e-05	0	0	99	0	0
Trachoma	Saint Vincent and the Grenadines	Americas	Latin America and Caribbean region	2 lower-middle	3 higher-middle	1740	6030	1990	107.509	5.18354e-05	0	0	99	0	0
Trachoma	Samoa	Western Pacific	East Asia and Pacific region	2 lower-middle	2 lower middle		3220	1990	162.865	9.23562e-05	0	0	99	0	0
Trachoma	São Tomé and Príncipe	Africa	Sub-Saharan Africa region	1 low	2 lower middle		1190	1990	117.395	6.65715e-05	0	0	99	0	0
Trachoma	Saudi Arabia	Eastern Mediterranean	North Africa and Middle East region	3 higher-middle	4 high	7230	18470	1990	16206.1	0.0170372	0	0	99	0	0
Trachoma	Senegal	Africa	Sub-Saharan Africa region	2 lower-middle	2 lower middle	710	1040	1990	7514.11	0.00426104	324.32	0.00393834	99	4.31615	1
Trachoma	Serbia	Europe	Central and Eastern Europe and Central Asia region	..	3 higher-middle		5850	1990	9735.43	0.00469393	0	0	99	0	0
Trachoma	Seychelles	Africa	Sub-Saharan Africa region	3 higher-middle	3 higher-middle	5000	10190	1990	69.474	3.34969e-05	0	0	99	0	0
Trachoma	Sierra Leone	Africa	Sub-Saharan Africa region	1 low	1 low	200	470	1990	4042.68	0.00810756	67.9554	0	99	1.68095	1
Trachoma	Singapore	Western Pacific	High-income regions	4 high	4 high	12040	44790	1990	3016.4	0.0031711	0	0	99	0	0
Trachoma	Slovakia	Europe	Central and Eastern Europe and Central Asia region	..	4 high		17130	1990	5277.71	0.00554837	0	0	99	0	0
Trachoma	Slovenia	Europe	Central and Eastern Europe and Central Asia region	..	4 high		24540	1990	2003.77	0.00210653	0	0	99	0	0
Trachoma	Solomon Islands	Western Pacific	East Asia and Pacific region	1 low	2 lower middle		910	1990	311.849	0.000176841	0	0	99	0	0
Trachoma	Somalia	Eastern Mediterranean	Sub-Saharan Africa region	1 low	1 low	150		1990	6321.62	0.012678	476.62	0.00331099	99	7.53953	1
Trachoma	South Africa	Africa	Sub-Saharan Africa region	3 higher-middle	3 higher-middle	3390	6240	1990	36793.5	0.01774	498.719	0	99	1.35546	1
Trachoma	South Korea	Western Pacific	High-income regions	3 higher-middle	4 high	6480	21320	1990	42972.3	0.045176	0	0	99	0	0
Trachoma	Spain	Europe	High-income regions	4 high	4 high	12220	32130	1990	38883	0.0408771	0	0	99	0	0
Trachoma	Sri Lanka	South-East Asia	East Asia and Pacific region	1 low	2 lower middle	470	2260	1990	17324	0.00982395	0	0	99	0	0
Trachoma	Sudan	Eastern Mediterranean	Sub-Saharan Africa region	1 low	2 lower middle	530	1200	1990	20008.8	0.0146152	1085.67	0.0086051	99	5.42596	1
Trachoma	Suriname	Americas	Latin America and Caribbean region	3 higher-middle	3 higher-middle	1430	7900	1990	406.764	0.000196121	0	0	99	0	0
Trachoma	Swaziland	Africa	Sub-Saharan Africa region	2 lower-middle	2 lower middle	1230	2600	1990	862.728	0.000489229	3.23967	0	99	0.375514	1
Trachoma	Sweden	Europe	High-income regions	4 high	4 high	27760	53810	1990	8559.11	0.00899805	0	0	99	0	0
Trachoma	Switzerland	Europe	High-income regions	4 high	4 high	36900	77360	1990	6673.92	0.00701618	0	0	99	0	0
Trachoma	Syria	Eastern Mediterranean	North Africa and Middle East region	2 lower-middle	2 lower middle	910		1990	12451.5	0.00706092	0	0	99	0	0
Trachoma	Tajikistan	Europe	Central and Eastern Europe and Central Asia region	..	1 low		730	1990	5297.29	0.0106237	0	0	99	0	0
Trachoma	Tanzania	Africa	Sub-Saharan Africa region	1 low	1 low	200	690	1990	25484.8	0.0511096	1165.4	0.00771557	99	4.57292	1
Trachoma	Thailand	South-East Asia	East Asia and Pacific region	2 lower-middle	3 higher-middle	1490	4300	1990	56582.7	0.0272813	0	0	99	0	0
Trachoma	The Bahamas	Americas	Latin America and Caribbean region	4 high	4 high	14040	21660	1990	256.338	0.000612263	0	0	99	0	0
Trachoma	The Gambia	Africa	Sub-Saharan Africa region	1 low	1 low	320	580	1990	916.811	0.00118475	8.22081	4.72444e-06	99	0.896675	1
Trachoma	Timor-Leste	South-East Asia	East Asia and Pacific region	..	2 lower middle		3000	1990	751.488	0.000426148	0	0	99	0	0
Trachoma	Togo	Africa	Sub-Saharan Africa region	1 low	1 low	400	450	1990	3787.6	0.00759601	85.83	0.000827635	99	2.26608	1
Trachoma	Tonga	Western Pacific	East Asia and Pacific region	2 lower-middle	2 lower middle	1220	3480	1990	95.165	5.39654e-05	0	0	99	0	0
Trachoma	Trinidad and Tobago	Americas	Latin America and Caribbean region	3 higher-middle	4 high	3710	15660	1990	1221.9	0.00128457	0	0	99	0	0
Trachoma	Tunisia	Eastern Mediterranean	North Africa and Middle East region	2 lower-middle	3 higher-middle	1430	4160	1990	8135.3	0.00392243	0	0	99	0	0
Trachoma	Turkey	Europe	North Africa and Middle East region	2 lower-middle	3 higher-middle	2300	9950	1990	53994.6	0.0260335	0	0	99	0	0
Trachoma	Turkmenistan	Europe	Central and Eastern Europe and Central Asia region	..	2 lower middle		4070	1990	3668	0.00208002	0	0	99	0	0
Trachoma	Uganda	Africa	Sub-Saharan Africa region	1 low	1 low	320	530	1990	17534.8	0.035166	490.44	0.00281676	99	2.79695	1
Trachoma	Ukraine	Europe	Central and Eastern Europe and Central Asia region	..	2 lower middle	1610	2990	1990	51658.6	0.0292942	0	0	99	0	0
Trachoma	United Arab Emirates	Eastern Mediterranean	North Africa and Middle East region	4 high	4 high		34140	1990	1806.5	0.00189914	0	0	99	0	0
Trachoma	United Kingdom	Europe	High-income regions	4 high	4 high	17160	40470	1990	57214.5	0.0601487	0	0	99	0	0
Trachoma	United States	Americas	High-income regions	4 high	4 high	24150	48950	1990	254507	0.267559	0	0	99	0	0
Trachoma	Uruguay	Americas	Latin America and Caribbean region	3 higher-middle	3 higher-middle	2840	10390	1990	3109.94	0.00149946	0	0	99	0	0
Trachoma	Uzbekistan	Europe	Central and Eastern Europe and Central Asia region	..	2 lower middle		1300	1990	20555.1	0.0116562	0	0	99	0	0
Trachoma	Vanuatu	Western Pacific	East Asia and Pacific region	2 lower-middle	2 lower middle	1200	2700	1990	146.633	8.31515e-05	0	0	99	0	0
Trachoma	Venezuela	Americas	Latin America and Caribbean region	3 higher-middle	3 higher-middle	2560	11530	1990	19740.8	0.00951801	0	0	99	0	0
Trachoma	Vietnam	Western Pacific	East Asia and Pacific region	1 low	2 lower middle	130	1270	1990	68909.9	0.0390769	0	0	99	0	0
Trachoma	Yemen	Eastern Mediterranean	North Africa and Middle East region	2 lower-middle	2 lower middle		1250	1990	11790.2	0.00668592	157.45	0.000868803	99	1.33543	1
Trachoma	Zambia	Africa	Sub-Saharan Africa region	1 low	2 lower middle	430	1310	1990	7844.52	0.00444841	147.51	0.00119265	99	1.88042	1
Trachoma	Zimbabwe	Africa	Sub-Saharan Africa region	2 lower-middle	1 low	860	520	1990	10461.8	0.020981	1583.5	0.00924483	99	15.136	1
VL	Afghanistan	Eastern Mediterranean	South Asia region	1 low	1 low		520	1990	11731.2	0.0235268	18217.1	0.00723816	99	155.288	1
VL	Albania	Europe	Central and Eastern Europe and Central Asia region	2 lower-middle	3 higher-middle	680	4360	1990	3446.88	0.00166191	130.12	1.70474e-05	99	3.77501	1
VL	Algeria	Africa	North Africa and Middle East region	2 lower-middle	3 higher-middle	2360	4470	1990	26239.7	0.0126515	4245.19	0.000787337	99	16.1785	1
VL	Angola	Africa	Sub-Saharan Africa region	2 lower-middle	2 lower middle	550	3550	1990	10333.8	0.00586004	3149.03	0.0012147	99	30.473	1
VL	Antigua and Barbuda	Americas	Latin America and Caribbean region	3 higher-middle	3 higher-middle	5740	12620	1990	61.906	2.98479e-05	0	0	99	0	0
VL	Argentina	Americas	Latin America and Caribbean region	2 lower-middle	3 higher-middle	3170	10600	1990	32624.9	0.0157301	1451.57	0.00035323	99	4.44927	1
VL	Armenia	Europe	Central and Eastern Europe and Central Asia region	..	2 lower middle		3370	1990	3544.7	0.0020101	611.76	8.42113e-05	99	17.2585	1
VL	Australia	Western Pacific	High-income regions	4 high	4 high	17340	46490	1990	17096.9	0.0179737	0	0	99	0	0
VL	Austria	Europe	High-income regions	4 high	4 high	20560	49340	1990	7670	0.00806335	9.48	2.21691e-06	99	0.123598	1
VL	Azerbaijan	Europe	Central and Eastern Europe and Central Asia region	..	3 higher-middle		5370	1990	7216.5	0.00347943	2876.56	0.000598981	99	39.8609	1
VL	Bahrain	Eastern Mediterranean	North Africa and Middle East region	3 higher-middle	4 high	7220	18660	1990	495.944	0.000521378	0	0	99	0	0
VL	Bangladesh	South-East Asia	South Asia region	1 low	1 low	300	780	1990	107386	0.215362	242728	0.0394038	3	226.034	1
VL	Barbados	Americas	Latin America and Caribbean region	3 higher-middle	4 high	6790	15800	1990	259.336	0.000272636	0	0	99	0	0
VL	Belarus	Europe	Central and Eastern Europe and Central Asia region	..	3 higher-middle		5990	1990	10259.9	0.00494679	0	0	99	0	0
VL	Belgium	Europe	High-income regions	4 high	4 high	19370	47200	1990	9978.24	0.01049	0	0	99	0	0
VL	Belize	Americas	Latin America and Caribbean region	2 lower-middle	2 lower middle	2230	3970	1990	187.552	0.000106356	31.21	6.95715e-06	99	16.6407	1
VL	Benin	Africa	Sub-Saharan Africa region	1 low	1 low	360	710	1990	5001.27	0.01003	0	0	99	0	0
VL	Bhutan	South-East Asia	South Asia region	1 low	2 lower middle	580	1990	1990	535.738	0.000303802	524.6	4.62174e-05	99	97.921	1
VL	Bolivia	Americas	Latin America and Caribbean region	2 lower-middle	2 lower middle	720	1810	1990	6794.05	0.00385272	2226.4	0.000650233	99	32.7699	1
VL	Bosnia and Herzegovina	Europe	Central and Eastern Europe and Central Asia region	..	3 higher-middle		4690	1990	4526.51	0.00218245	232.35	1.30794e-05	99	5.13309	1
VL	Botswana	Africa	Sub-Saharan Africa region	2 lower-middle	3 higher-middle	2540	5480	1990	1383.91	0.000667252	0	0	99	0	0
VL	Brazil	Americas	Latin America and Caribbean region	3 higher-middle	3 higher-middle	2710	9640	1990	149648	0.0721529	15038	0.00491086	99	10.0489	1
VL	Brunei	Western Pacific	High-income regions	4 high	4 high	12550		1990	256.929	0.000270105	0	0	99	0	0
VL	Bulgaria	Europe	Central and Eastern Europe and Central Asia region	2 lower-middle	3 higher-middle	2260	6630	1990	8821.11	0.00425309	117.31	1.99459e-05	99	1.32988	1
VL	Burkina Faso	Africa	Sub-Saharan Africa region	1 low	1 low	330	610	1990	8811.03	0.0176705	7818.94	0.00332756	99	88.7403	1
VL	Burundi	Africa	Sub-Saharan Africa region	1 low	1 low	210	200	1990	5605.87	0.0112425	0	0	99	0	0
VL	Cambodia	Western Pacific	East Asia and Pacific region	1 low	1 low		740	1990	9057.34	0.0181644	0	0	99	0	0
VL	Cameroon	Africa	Sub-Saharan Africa region	2 lower-middle	2 lower middle	920	1170	1990	12070.4	0.00684477	4232.52	0.00209875	99	35.0654	1
VL	Canada	Americas	High-income regions	4 high	4 high	20430	44450	1990	27657.8	0.0290762	0	0	99	0	0
VL	Cape Verde	Africa	Sub-Saharan Africa region	2 lower-middle	2 lower middle	890	3410	1990	351.96	0.000199587	163.31	2.42109e-05	99	46.4002	1
VL	Central African Republic	Africa	Sub-Saharan Africa region	1 low	1 low	460	470	1990	2912.82	0.00584165	1447.14	0.000785689	99	49.6817	1
VL	Chad	Africa	Sub-Saharan Africa region	1 low	1 low	270	910	1990	5951.57	0.0119358	7408.33	0.00340418	99	124.477	1
VL	Chile	Americas	Latin America and Caribbean region	2 lower-middle	3 higher-middle	2260	10800	1990	13213.9	0.00637109	0	0	99	0	0
VL	China	Western Pacific	East Asia and Pacific region	1 low	3 higher-middle	330	4300	1990	1.16543e+06	0.561911	413363	0.031691	99	35.4687	1
VL	Colombia	Americas	Latin America and Caribbean region	2 lower-middle	3 higher-middle	1220	5540	1990	33306.9	0.0160589	14944.2	0.0035501	99	44.8682	1
VL	Comoros	Africa	Sub-Saharan Africa region	1 low	1 low	560	780	1990	412.79	0.000827847	0	0	99	0	0
VL	Congo	Africa	Sub-Saharan Africa region	2 lower-middle	2 lower middle	920	2230	1990	2383.28	0.00135149	426.31	0.0002653	99	17.8875	1
VL	Costa Rica	Americas	Latin America and Caribbean region	2 lower-middle	3 higher-middle	2320	7100	1990	3078.55	0.00148432	309.62	8.428e-05	99	10.0573	1
VL	Côte d’Ivoire	Africa	Sub-Saharan Africa region	2 lower-middle	2 lower middle	760	1210	1990	12115.8	0.00687054	5049.03	0.0025909	99	41.6731	1
VL	Croatia	Europe	Central and Eastern Europe and Central Asia region	..	4 high		13740	1990	4793.52	0.00503935	20.76	3.5333e-06	99	0.433085	1
VL	Cuba	Americas	Latin America and Caribbean region	2 lower-middle	3 higher-middle	2660	5570	1990	10600.8	0.00511119	0	0	99	0	0
VL	Cyprus	Europe	High-income regions	4 high	4 high	9510	30690	1990	766.611	0.000805926	5.41	1.15067e-06	99	0.705703	1
VL	Czech Republic	Europe	Central and Eastern Europe and Central Asia region	..	4 high		19210	1990	10326	0.0108555	0	0	99	0	0
VL	Democratic Republic of the Congo	Africa	Sub-Saharan Africa region	1 low	1 low	240	300	1990	34910.6	0.0700129	19399.1	0.0159081	99	55.5679	1
VL	Denmark	Europe	High-income regions	4 high	4 high	24530	60820	1990	5140.33	0.00540395	0	0	99	0	0
VL	Djibouti	Eastern Mediterranean	Sub-Saharan Africa region	2 lower-middle	2 lower middle			1990	589.924	0.00033453	0	0	99	0	0
VL	Dominican Republic	Americas	Latin America and Caribbean region	2 lower-middle	3 higher-middle	870	5180	1990	7245.13	0.00349323	0	0	99	0	0
VL	Ecuador	Americas	Latin America and Caribbean region	2 lower-middle	3 higher-middle	1370	4410	1990	10123.6	0.00488108	1737.2	0.000501125	99	17.1599	1
VL	Egypt	Eastern Mediterranean	North Africa and Middle East region	1 low	2 lower middle	750	2390	1990	56336.6	0.0319469	232421	0.0387886	4	412.557	1
VL	El Salvador	Americas	Latin America and Caribbean region	2 lower-middle	2 lower middle	910	3450	1990	5344.23	0.00303056	704.37	0.000120235	99	13.18	1
VL	Equatorial Guinea	Africa	Sub-Saharan Africa region	1 low	4 high	290	12980	1990	373.851	0.000393023	200.28	1.1713e-05	99	53.5721	1
VL	Eritrea	Africa	Sub-Saharan Africa region	..	1 low		380	1990	3272.56	0.0065631	6105.86	0.00208031	99	186.577	1
VL	Estonia	Europe	Central and Eastern Europe and Central Asia region	..	4 high		14570	1990	1565.32	0.0016456	0	0	99	0	0
VL	Ethiopia	Africa	Sub-Saharan Africa region	1 low	1 low	260	380	1990	48042.8	0.0963494	119177	0.0344219	5	248.064	1
VL	Federated States of Micronesia	Western Pacific	East Asia and Pacific region	..	2 lower middle		2870	1990	96.331	5.46266e-05	0	0	99	0	0
VL	Fiji	Western Pacific	East Asia and Pacific region	2 lower-middle	2 lower middle	1790	3650	1990	728.339	0.000413021	0	0	99	0	0
VL	Finland	Europe	High-income regions	4 high	4 high	26000	49330	1990	4986.7	0.00524244	0	0	99	0	0
VL	France	Europe	High-income regions	4 high	4 high	20660	43790	1990	56845.7	0.059761	381.54	0.000103119	99	0.671185	1
VL	Gabon	Africa	Sub-Saharan Africa region	3 higher-middle	3 higher-middle	4810	8410	1990	946.703	0.000456452	65.52	3.1659e-05	99	6.92086	1
VL	Georgia	Europe	Central and Eastern Europe and Central Asia region	..	2 lower middle		2680	1990	5460.31	0.00309639	484.93	0.000122299	99	8.881	1
VL	Germany	Europe	High-income regions	4 high	4 high	21330	44780	1990	80487.2	0.0846148	0	0	99	0	0
VL	Ghana	Africa	Sub-Saharan Africa region	1 low	2 lower middle	400	1250	1990	14628.7	0.00829553	8613.93	0.00337295	99	58.8838	1
VL	Greece	Europe	High-income regions	3 higher-middle	4 high	9000	27580	1990	10160.5	0.0106816	143.96	3.04301e-05	99	1.41686	1
VL	Grenada	Americas	Latin America and Caribbean region	2 lower-middle	3 higher-middle	2250	7050	1990	96.286	4.64242e-05	0	0	99	0	0
VL	Guatemala	Americas	Latin America and Caribbean region	2 lower-middle	2 lower middle	930	2680	1990	8890.33	0.00504146	2069.08	0.000657249	99	23.2734	1
VL	Guinea	Africa	Sub-Saharan Africa region	1 low	1 low	430	390	1990	6020.11	0.0120733	4256.77	0.00172914	99	70.7091	1
VL	Guinea-Bissau	Africa	Sub-Saharan Africa region	1 low	1 low	210	540	1990	1017.38	0.00204036	688.2	0.000263549	99	67.644	1
VL	Guyana	Americas	Latin America and Caribbean region	1 low	2 lower middle	390	2900	1990	725.043	0.000411152	173.54	2.86603e-05	99	23.9351	1
VL	Haiti	Americas	Latin America and Caribbean region	1 low	1 low		650	1990	7110.12	0.0142593	0	0	99	0	0
VL	Honduras	Americas	Latin America and Caribbean region	1 low	2 lower middle	690	1920	1990	4903.69	0.00278075	966.2	0.000313103	99	19.7035	1
VL	Hungary	Europe	Central and Eastern Europe and Central Asia region	3 higher-middle	4 high		13050	1990	10385.1	0.0109176	97.57	1.60968e-05	99	0.939523	1
VL	Iceland	Europe	High-income regions	4 high	4 high	24680	36710	1990	254.83	0.000267899	0	0	99	0	0
VL	India	South-East Asia	South Asia region	1 low	2 lower middle	390	1260	1990	868891	0.492724	3.8107e+06	0.588333	1	438.57	1
VL	Indonesia	South-East Asia	East Asia and Pacific region	1 low	2 lower middle	610	2530	1990	178633	0.101298	0	0	99	0	0
VL	Iran	Eastern Mediterranean	North Africa and Middle East region	2 lower-middle	3 higher-middle	2390		1990	56361.9	0.0271748	66178.3	0.00795837	99	117.417	1
VL	Iraq	Eastern Mediterranean	North Africa and Middle East region	3 higher-middle	2 lower middle		4420	1990	17517.5	0.0099337	3780.46	0.00340482	99	21.581	1
VL	Ireland	Europe	High-income regions	4 high	4 high	12560	44100	1990	3531.18	0.00371228	0	0	99	0	0
VL	Israel	Europe	High-income regions	4 high	4 high	10860	29480	1990	4499.16	0.00472989	55.02	1.91986e-05	99	1.22289	1
VL	Italy	Europe	High-income regions	4 high	4 high	18610	37700	1990	56831.9	0.0597464	1266.65	0.00032335	99	2.22877	1
VL	Jamaica	Americas	Latin America and Caribbean region	2 lower-middle	3 higher-middle	1790	4590	1990	2365.21	0.00114039	0	0	99	0	0
VL	Japan	Western Pacific	High-income regions	4 high	4 high	27560	41980	1990	122249	0.128519	0	0	99	0	0
VL	Jordan	Eastern Mediterranean	North Africa and Middle East region	2 lower-middle	3 higher-middle	1430	4120	1990	3358.45	0.00161928	781.35	0.00017558	99	23.2652	1
VL	Kazakhstan	Europe	Central and Eastern Europe and Central Asia region	..	3 higher-middle		7440	1990	16171.9	0.00779727	1465.64	0.000276263	99	9.06288	1
VL	Kenya	Africa	Sub-Saharan Africa region	1 low	1 low	380	1000	1990	23446.4	0.0470217	23848.2	0.00769907	99	101.714	1
VL	Kiribati	Western Pacific	East Asia and Pacific region	2 lower-middle	2 lower middle	720	1890	1990	71.04	4.02848e-05	0	0	99	0	0
VL	Kuwait	Eastern Mediterranean	North Africa and Middle East region	4 high	4 high		41540	1990	2059.77	0.00216541	0	0	99	0	0
VL	Kyrgyzstan	Europe	Central and Eastern Europe and Central Asia region	..	1 low		850	1990	4394.5	0.00881314	1229.07	0.000487417	99	27.9684	1
VL	Laos	Western Pacific	East Asia and Pacific region	1 low	2 lower middle	190	1000	1990	4244.52	0.00240695	0	0	99	0	0
VL	Latvia	Europe	Central and Eastern Europe and Central Asia region	..	3 higher-middle		12720	1990	2663.98	0.00128444	0	0	99	0	0
VL	Lebanon	Eastern Mediterranean	North Africa and Middle East region	2 lower-middle	3 higher-middle	1360	8450	1990	2703.02	0.00130326	270.56	8.82355e-05	99	10.0095	1
VL	Lesotho	Africa	Sub-Saharan Africa region	1 low	2 lower middle	550	1160	1990	1597.53	0.000905917	0	0	99	0	0
VL	Liberia	Africa	Sub-Saharan Africa region	1 low	1 low		250	1990	2102.88	0.0042173	1431.14	0.00116946	99	68.0563	1
VL	Libya	Eastern Mediterranean	North Africa and Middle East region	3 higher-middle	3 higher-middle		12250	1990	4259.81	0.00205387	420.12	0.000157963	99	9.86241	1
VL	Lithuania	Europe	Central and Eastern Europe and Central Asia region	..	3 higher-middle		12350	1990	3697.39	0.0017827	0	0	99	0	0
VL	Luxembourg	Europe	High-income regions	4 high	4 high	26450	69350	1990	381.79	0.00040137	0	0	99	0	0
VL	Macedonia	Europe	Central and Eastern Europe and Central Asia region	..	3 higher-middle		4720	1990	2009.71	0.000968981	38.48	7.42305e-06	99	1.9147	1
VL	Madagascar	Africa	Sub-Saharan Africa region	1 low	1 low	240	420	1990	11545.8	0.023155	0	0	99	0	0
VL	Malawi	Africa	Sub-Saharan Africa region	1 low	1 low	180	350	1990	9447.12	0.0189461	17789.6	0.00570031	99	188.307	1
VL	Malaysia	Western Pacific	East Asia and Pacific region	2 lower-middle	3 higher-middle	2370	8200	1990	18211.1	0.00878047	0	0	99	0	0
VL	Maldives	South-East Asia	East Asia and Pacific region	1 low	3 higher-middle		5960	1990	215.859	0.000104076	0	0	99	0	0
VL	Mali	Africa	Sub-Saharan Africa region	1 low	1 low	270	610	1990	7964.07	0.0159719	8615.17	0.00345744	99	108.176	1
VL	Malta	Europe	High-income regions	3 higher-middle	4 high	7600	20090	1990	375.295	0.000394542	31.3	3.99294e-06	99	8.34011	1
VL	Mauritania	Africa	Sub-Saharan Africa region	1 low	2 lower middle	490	1140	1990	2024.16	0.00114785	921.92	0.000452878	99	45.5457	1
VL	Mauritius	Africa	Sub-Saharan Africa region	2 lower-middle	3 higher-middle	2440	7970	1990	1055.86	0.000509085	0	0	99	0	0
VL	Mexico	Americas	Latin America and Caribbean region	3 higher-middle	3 higher-middle	2750	8720	1990	86077	0.041502	6199.91	0.0014923	99	7.20275	1
VL	Moldova	Europe	Central and Eastern Europe and Central Asia region	..	2 lower middle		1820	1990	4364.11	0.00247477	0	0	99	0	0
VL	Mongolia	Western Pacific	Central and Eastern Europe and Central Asia region	2 lower-middle	2 lower middle	1430	2000	1990	2184.16	0.00123858	0	0	99	0	0
VL	Montenegro	Europe	Central and Eastern Europe and Central Asia region	..	3 higher-middle		6870	1990	614.601	0.00029633	0	0	99	0	0
VL	Morocco	Eastern Mediterranean	North Africa and Middle East region	2 lower-middle	2 lower middle	1100	2830	1990	24675	0.0139925	11053.5	0.00215707	99	44.7964	1
VL	Mozambique	Africa	Sub-Saharan Africa region	1 low	1 low	180	460	1990	13568	0.0272104	50851.2	0.00809875	99	374.789	1
VL	Myanmar	South-East Asia	East Asia and Pacific region	1 low	1 low			1990	42123	0.0844774	21195.1	0.00504706	99	50.3171	1
VL	Namibia	Africa	Sub-Saharan Africa region	2 lower-middle	3 higher-middle	2020	4350	1990	1415.45	0.000682457	322.52	8.48898e-05	99	22.7857	1
VL	Nepal	South-East Asia	South Asia region	1 low	1 low	210	540	1990	18111.2	0.0363219	14334.8	0.00309712	99	79.1486	1
VL	Netherlands	Europe	High-income regions	4 high	4 high	20140	53320	1990	14890.3	0.015654	0	0	99	0	0
VL	New Zealand	Western Pacific	High-income regions	4 high	4 high	13640	29390	1990	3397.98	0.00357224	0	0	99	0	0
VL	Nicaragua	Americas	Latin America and Caribbean region	2 lower-middle	2 lower middle	310	1480	1990	4137.79	0.00234642	1376.95	0.000386439	99	33.2774	1
VL	Niger	Africa	Sub-Saharan Africa region	1 low	1 low	300	360	1990	7753.91	0.0155504	5920.68	0.00371318	99	76.3574	1
VL	Nigeria	Africa	Sub-Saharan Africa region	1 low	2 lower middle	290	1460	1990	95617.4	0.054222	48177.7	0.0172244	99	50.3859	1
VL	North Korea	South-East Asia	East Asia and Pacific region	2 lower-middle	1 low			1990	20194.4	0.0404996	0	0	99	0	0
VL	Norway	Europe	High-income regions	4 high	4 high	26510	88430	1990	4240.37	0.00445784	0	0	99	0	0
VL	Oman	Eastern Mediterranean	North Africa and Middle East region	3 higher-middle	4 high	5710	17120	1990	1810.1	0.00190293	0	0	99	0	0
VL	Pakistan	Eastern Mediterranean	South Asia region	1 low	2 lower middle	420	1080	1990	111091	0.0629966	83922.8	0.0179974	99	75.5443	1
VL	Palestine	Europe	North Africa and Middle East region		2 lower middle	#N/A	#N/A	1990	2081.35	0.00118027	908.16	0.000251277	99	43.6333	1
VL	Panama	Americas	Latin America and Caribbean region	2 lower-middle	3 higher-middle	2160	8170	1990	2486.78	0.001199	300.23	6.88336e-05	99	12.0731	1
VL	Papua New Guinea	Western Pacific	East Asia and Pacific region	2 lower-middle	2 lower middle	820	1290	1990	4157.9	0.00235783	0	0	99	0	0
VL	Paraguay	Americas	Latin America and Caribbean region	2 lower-middle	2 lower middle		2930	1990	4249.75	0.00240991	685.65	0.000370668	99	16.1339	1
VL	Peru	Americas	Latin America and Caribbean region	2 lower-middle	3 higher-middle	880	4380	1990	21772	0.0104974	4834.7	0.00114459	99	22.206	1
VL	Philippines	Western Pacific	East Asia and Pacific region	2 lower-middle	2 lower middle	720	2750	1990	61948.7	0.0351294	0	0	99	0	0
VL	Poland	Europe	Central and Eastern Europe and Central Asia region	2 lower-middle	4 high		12630	1990	38149.9	0.0401064	0	0	99	0	0
VL	Portugal	Europe	High-income regions	3 higher-middle	4 high	7140	22930	1990	9899.45	0.0104071	86.87	1.79541e-05	99	0.877523	1
VL	Qatar	Eastern Mediterranean	North Africa and Middle East region	4 high	4 high		65840	1990	476.517	0.000500955	0	0	99	0	0
VL	Romania	Europe	Central and Eastern Europe and Central Asia region	2 lower-middle	3 higher-middle	1710	8430	1990	23372.1	0.0112688	0	0	99	0	0
VL	Russia	Europe	Central and Eastern Europe and Central Asia region		3 higher-middle		9980	1990	148149	0.0714298	3088.56	0.000608465	99	2.08477	1
VL	Rwanda	Africa	Sub-Saharan Africa region	1 low	1 low	350	550	1990	7214.7	0.014469	0	0	99	0	0
VL	Saint Lucia	Americas	Latin America and Caribbean region	2 lower-middle	3 higher-middle	2730	6580	1990	138.18	6.66234e-05	0	0	99	0	0
VL	Saint Vincent and the Grenadines	Americas	Latin America and Caribbean region	2 lower-middle	3 higher-middle	1740	6030	1990	107.509	5.18354e-05	0	0	99	0	0
VL	Samoa	Western Pacific	East Asia and Pacific region	2 lower-middle	2 lower middle		3220	1990	162.865	9.23562e-05	0	0	99	0	0
VL	São Tomé and Príncipe	Africa	Sub-Saharan Africa region	1 low	2 lower middle		1190	1990	117.395	6.65715e-05	61.06	1.55872e-05	99	52.0124	1
VL	Saudi Arabia	Eastern Mediterranean	North Africa and Middle East region	3 higher-middle	4 high	7230	18470	1990	16206.1	0.0170372	1157.9	0.000422332	99	7.14485	1
VL	Senegal	Africa	Sub-Saharan Africa region	2 lower-middle	2 lower middle	710	1040	1990	7514.11	0.00426104	4598.99	0.00185347	99	61.2047	1
VL	Serbia	Europe	Central and Eastern Europe and Central Asia region	..	3 higher-middle		5850	1990	9735.43	0.00469393	0	0	99	0	0
VL	Seychelles	Africa	Sub-Saharan Africa region	3 higher-middle	3 higher-middle	5000	10190	1990	69.474	3.34969e-05	0	0	99	0	0
VL	Sierra Leone	Africa	Sub-Saharan Africa region	1 low	1 low	200	470	1990	4042.68	0.00810756	2452.4	0.00101571	99	60.6628	1
VL	Singapore	Western Pacific	High-income regions	4 high	4 high	12040	44790	1990	3016.4	0.0031711	0	0	99	0	0
VL	Slovakia	Europe	Central and Eastern Europe and Central Asia region	..	4 high		17130	1990	5277.71	0.00554837	0	0	99	0	0
VL	Slovenia	Europe	Central and Eastern Europe and Central Asia region	..	4 high		24540	1990	2003.77	0.00210653	10.96	1.5509e-06	99	0.546968	1
VL	Solomon Islands	Western Pacific	East Asia and Pacific region	1 low	2 lower middle		910	1990	311.849	0.000176841	0	0	99	0	0
VL	Somalia	Eastern Mediterranean	Sub-Saharan Africa region	1 low	1 low	150		1990	6321.62	0.012678	16645.9	0.00487281	99	263.317	1
VL	South Africa	Africa	Sub-Saharan Africa region	3 higher-middle	3 higher-middle	3390	6240	1990	36793.5	0.01774	0	0	99	0	0
VL	South Korea	Western Pacific	High-income regions	3 higher-middle	4 high	6480	21320	1990	42972.3	0.045176	0	0	99	0	0
VL	Spain	Europe	High-income regions	4 high	4 high	12220	32130	1990	38883	0.0408771	937.71	0.000222207	99	2.41162	1
VL	Sri Lanka	South-East Asia	East Asia and Pacific region	1 low	2 lower middle	470	2260	1990	17324	0.00982395	3856.95	0.000788719	99	22.2637	1
VL	Sudan	Eastern Mediterranean	Sub-Saharan Africa region	1 low	2 lower middle	530	1200	1990	20008.8	0.0146152	288605	0.0718605	2	1442.39	1
VL	Suriname	Americas	Latin America and Caribbean region	3 higher-middle	3 higher-middle	1430	7900	1990	406.764	0.000196121	38.68	1.03279e-05	99	9.5092	1
VL	Swaziland	Africa	Sub-Saharan Africa region	2 lower-middle	2 lower middle	1230	2600	1990	862.728	0.000489229	0	0	99	0	0
VL	Sweden	Europe	High-income regions	4 high	4 high	27760	53810	1990	8559.11	0.00899805	0	0	99	0	0
VL	Switzerland	Europe	High-income regions	4 high	4 high	36900	77360	1990	6673.92	0.00701618	7.62	2.2857e-06	99	0.114176	1
VL	Syria	Eastern Mediterranean	North Africa and Middle East region	2 lower-middle	2 lower middle	910		1990	12451.5	0.00706092	14903.3	0.00493743	99	119.69	1
VL	Tajikistan	Europe	Central and Eastern Europe and Central Asia region	..	1 low		730	1990	5297.29	0.0106237	1457.91	0.000788729	99	27.5218	1
VL	Tanzania	Africa	Sub-Saharan Africa region	1 low	1 low	200	690	1990	25484.8	0.0511096	38986.6	0.012294	99	152.98	1
VL	Thailand	South-East Asia	East Asia and Pacific region	2 lower-middle	3 higher-middle	1490	4300	1990	56582.7	0.0272813	0	0	99	0	0
VL	The Bahamas	Americas	Latin America and Caribbean region	4 high	4 high	14040	21660	1990	256.338	0.000612263	0	0	99	0	0
VL	The Gambia	Africa	Sub-Saharan Africa region	1 low	1 low	320	580	1990	916.811	0.00118475	456.86	0.000170877	99	49.8314	1
VL	Timor-Leste	South-East Asia	East Asia and Pacific region	..	2 lower middle		3000	1990	751.488	0.000426148	0	0	99	0	0
VL	Togo	Africa	Sub-Saharan Africa region	1 low	1 low	400	450	1990	3787.6	0.00759601	1948.05	0.000876908	99	51.4323	1
VL	Tonga	Western Pacific	East Asia and Pacific region	2 lower-middle	2 lower middle	1220	3480	1990	95.165	5.39654e-05	0	0	99	0	0
VL	Trinidad and Tobago	Americas	Latin America and Caribbean region	3 higher-middle	4 high	3710	15660	1990	1221.9	0.00128457	0	0	99	0	0
VL	Tunisia	Eastern Mediterranean	North Africa and Middle East region	2 lower-middle	3 higher-middle	1430	4160	1990	8135.3	0.00392243	1668.35	0.000182471	99	20.5075	1
VL	Turkey	Europe	North Africa and Middle East region	2 lower-middle	3 higher-middle	2300	9950	1990	53994.6	0.0260335	6546.53	0.000830478	99	12.1244	1
VL	Turkmenistan	Europe	Central and Eastern Europe and Central Asia region	..	2 lower middle		4070	1990	3668	0.00208002	561.83	0.000129387	99	15.3171	1
VL	Uganda	Africa	Sub-Saharan Africa region	1 low	1 low	320	530	1990	17534.8	0.035166	24727.7	0.00817193	99	141.02	1
VL	Ukraine	Europe	Central and Eastern Europe and Central Asia region	..	2 lower middle	1610	2990	1990	51658.6	0.0292942	0	0	99	0	0
VL	United Arab Emirates	Eastern Mediterranean	North Africa and Middle East region	4 high	4 high		34140	1990	1806.5	0.00189914	0	0	99	0	0
VL	United Kingdom	Europe	High-income regions	4 high	4 high	17160	40470	1990	57214.5	0.0601487	0	0	99	0	0
VL	United States	Americas	High-income regions	4 high	4 high	24150	48950	1990	254507	0.267559	0	0	99	0	0
VL	Uruguay	Americas	Latin America and Caribbean region	3 higher-middle	3 higher-middle	2840	10390	1990	3109.94	0.00149946	0	0	99	0	0
VL	Uzbekistan	Europe	Central and Eastern Europe and Central Asia region	..	2 lower middle		1300	1990	20555.1	0.0116562	5193.32	0.00150831	99	25.2653	1
VL	Vanuatu	Western Pacific	East Asia and Pacific region	2 lower-middle	2 lower middle	1200	2700	1990	146.633	8.31515e-05	0	0	99	0	0
VL	Venezuela	Americas	Latin America and Caribbean region	3 higher-middle	3 higher-middle	2560	11530	1990	19740.8	0.00951801	1423.53	0.000450161	99	7.21111	1
VL	Vietnam	Western Pacific	East Asia and Pacific region	1 low	2 lower middle	130	1270	1990	68909.9	0.0390769	0	0	99	0	0
VL	Yemen	Eastern Mediterranean	North Africa and Middle East region	2 lower-middle	2 lower middle		1250	1990	11790.2	0.00668592	8438.35	0.00215954	99	71.5706	1
VL	Zambia	Africa	Sub-Saharan Africa region	1 low	2 lower middle	430	1310	1990	7844.52	0.00444841	8509.52	0.00328557	99	108.477	1
VL	Zimbabwe	Africa	Sub-Saharan Africa region	2 lower-middle	1 low	860	520	1990	10461.8	0.020981	0	0	99	0	0
Chagas Disease	Afghanistan	Eastern Mediterranean	South Asia region	1 low	1 low		520	2010	28397.8	0.0355147	0	0	99	0	0
Chagas Disease	Albania	Europe	Central and Eastern Europe and Central Asia region	2 lower-middle	3 higher-middle	680	4360	2010	3150.14	0.00126844	0	0	99	0	0
Chagas Disease	Algeria	Africa	North Africa and Middle East region	2 lower-middle	3 higher-middle	2360	4470	2010	37062.8	0.0149238	0	0	99	0	0
Chagas Disease	Angola	Africa	Sub-Saharan Africa region	2 lower-middle	2 lower middle	550	3550	2010	19549.1	0.00781848	0	0	99	0	0
Chagas Disease	Antigua and Barbuda	Americas	Latin America and Caribbean region	3 higher-middle	3 higher-middle	5740	12620	2010	87.233	3.51254e-05	0.75	1.36381e-06	99	0.859766	1
Chagas Disease	Argentina	Americas	Latin America and Caribbean region	2 lower-middle	3 higher-middle	3170	10600	2010	40374.2	0.0162572	44679.9	0.0812464	3	110.664	1
Chagas Disease	Armenia	Europe	Central and Eastern Europe and Central Asia region	..	2 lower middle		3370	2010	2963.5	0.00118522	0	0	99	0	0
Chagas Disease	Australia	Western Pacific	High-income regions	4 high	4 high	17340	46490	2010	22404.5	0.0204904	0	0	99	0	0
Chagas Disease	Austria	Europe	High-income regions	4 high	4 high	20560	49340	2010	8401.92	0.00768413	0	0	99	0	0
Chagas Disease	Azerbaijan	Europe	Central and Eastern Europe and Central Asia region	..	3 higher-middle		5370	2010	9094.72	0.0036621	0	0	99	0	0
Chagas Disease	Bahrain	Eastern Mediterranean	North Africa and Middle East region	3 higher-middle	4 high	7220	18660	2010	1251.51	0.00114459	0	0	99	0	0
Chagas Disease	Bangladesh	South-East Asia	South Asia region	1 low	1 low	300	780	2010	151125	0.189	0	0	99	0	0
Chagas Disease	Barbados	Americas	Latin America and Caribbean region	3 higher-middle	4 high	6790	15800	2010	280.396	0.000256441	4.18	7.60096e-06	99	1.49075	1
Chagas Disease	Belarus	Europe	Central and Eastern Europe and Central Asia region	..	3 higher-middle		5990	2010	9491.07	0.00382169	0	0	99	0	0
Chagas Disease	Belgium	Europe	High-income regions	4 high	4 high	19370	47200	2010	10941.3	0.0100065	0	0	99	0	0
Chagas Disease	Belize	Americas	Latin America and Caribbean region	2 lower-middle	2 lower middle	2230	3970	2010	308.595	0.00012342	373.3	0.000678813	99	120.968	1
Chagas Disease	Benin	Africa	Sub-Saharan Africa region	1 low	1 low	360	710	2010	9509.8	0.0118931	0	0	99	0	0
Chagas Disease	Bhutan	South-East Asia	South Asia region	1 low	2 lower middle	580	1990	2010	716.939	0.000286733	0	0	99	0	0
Chagas Disease	Bolivia	Americas	Latin America and Caribbean region	2 lower-middle	2 lower middle	720	1810	2010	10156.6	0.00406203	9124.99	0.016593	99	89.843	1
Chagas Disease	Bosnia and Herzegovina	Europe	Central and Eastern Europe and Central Asia region	..	3 higher-middle		4690	2010	3845.93	0.00154861	0	0	99	0	0
Chagas Disease	Botswana	Africa	Sub-Saharan Africa region	2 lower-middle	3 higher-middle	2540	5480	2010	1969.34	0.000792979	0	0	99	0	0
Chagas Disease	Brazil	Americas	Latin America and Caribbean region	3 higher-middle	3 higher-middle	2710	9640	2010	195210	0.0786037	277681	0.504938	1	142.247	1
Chagas Disease	Brunei	Western Pacific	High-income regions	4 high	4 high	12550		2010	400.569	0.000366347	0	0	99	0	0
Chagas Disease	Bulgaria	Europe	Central and Eastern Europe and Central Asia region	2 lower-middle	3 higher-middle	2260	6630	2010	7389.17	0.00297534	0	0	99	0	0
Chagas Disease	Burkina Faso	Africa	Sub-Saharan Africa region	1 low	1 low	330	610	2010	15540.3	0.0194349	0	0	99	0	0
Chagas Disease	Burundi	Africa	Sub-Saharan Africa region	1 low	1 low	210	200	2010	9232.75	0.0115466	0	0	99	0	0
Chagas Disease	Cambodia	Western Pacific	East Asia and Pacific region	1 low	1 low		740	2010	14364.9	0.017965	0	0	99	0	0
Chagas Disease	Cameroon	Africa	Sub-Saharan Africa region	2 lower-middle	2 lower middle	920	1170	2010	20624.3	0.0082485	0	0	99	0	0
Chagas Disease	Canada	Americas	High-income regions	4 high	4 high	20430	44450	2010	34126.2	0.0312107	0	0	99	0	0
Chagas Disease	Cape Verde	Africa	Sub-Saharan Africa region	2 lower-middle	2 lower middle	890	3410	2010	487.601	0.000195011	0	0	99	0	0
Chagas Disease	Central African Republic	Africa	Sub-Saharan Africa region	1 low	1 low	460	470	2010	4349.92	0.00544007	0	0	99	0	0
Chagas Disease	Chad	Africa	Sub-Saharan Africa region	1 low	1 low	270	910	2010	11720.8	0.0146582	0	0	99	0	0
Chagas Disease	Chile	Americas	Latin America and Caribbean region	2 lower-middle	3 higher-middle	2260	10800	2010	17150.8	0.00690596	3219.11	0.00585367	99	18.7695	1
Chagas Disease	China	Western Pacific	East Asia and Pacific region	1 low	3 higher-middle	330	4300	2010	1.35982e+06	0.547549	0	0	99	0	0
Chagas Disease	Colombia	Americas	Latin America and Caribbean region	2 lower-middle	3 higher-middle	1220	5540	2010	46444.8	0.0187016	11180.2	0.0203302	5	24.0721	1
Chagas Disease	Comoros	Africa	Sub-Saharan Africa region	1 low	1 low	560	780	2010	683.081	0.000854271	0	0	99	0	0
Chagas Disease	Congo	Africa	Sub-Saharan Africa region	2 lower-middle	2 lower middle	920	2230	2010	4111.71	0.00164444	0	0	99	0	0
Chagas Disease	Costa Rica	Americas	Latin America and Caribbean region	2 lower-middle	3 higher-middle	2320	7100	2010	4669.69	0.00188031	2090.23	0.0038009	99	44.7617	1
Chagas Disease	Côte d’Ivoire	Africa	Sub-Saharan Africa region	2 lower-middle	2 lower middle	760	1210	2010	18976.6	0.0075895	0	0	99	0	0
Chagas Disease	Croatia	Europe	Central and Eastern Europe and Central Asia region	..	4 high		13740	2010	4338.03	0.00396742	0	0	99	0	0
Chagas Disease	Cuba	Americas	Latin America and Caribbean region	2 lower-middle	3 higher-middle	2660	5570	2010	11281.8	0.00454274	140.35	0.000255214	99	1.24404	1
Chagas Disease	Cyprus	Europe	High-income regions	4 high	4 high	9510	30690	2010	1103.68	0.00100939	0	0	99	0	0
Chagas Disease	Czech Republic	Europe	Central and Eastern Europe and Central Asia region	..	4 high		19210	2010	10553.7	0.00965207	0	0	99	0	0
Chagas Disease	Democratic Republic of the Congo	Africa	Sub-Saharan Africa region	1 low	1 low	240	300	2010	62191.2	0.0777771	0	0	99	0	0
Chagas Disease	Denmark	Europe	High-income regions	4 high	4 high	24530	60820	2010	5550.96	0.00507673	0	0	99	0	0
Chagas Disease	Djibouti	Eastern Mediterranean	Sub-Saharan Africa region	2 lower-middle	2 lower middle			2010	834.036	0.000333565	0	0	99	0	0
Chagas Disease	Dominican Republic	Americas	Latin America and Caribbean region	2 lower-middle	3 higher-middle	870	5180	2010	10016.8	0.00403338	78.07	0.000141963	99	0.779391	1
Chagas Disease	Ecuador	Americas	Latin America and Caribbean region	2 lower-middle	3 higher-middle	1370	4410	2010	15001.1	0.00604036	3199.63	0.00581825	99	21.3293	1
Chagas Disease	Egypt	Eastern Mediterranean	North Africa and Middle East region	1 low	2 lower middle	750	2390	2010	78075.7	0.0312256	0	0	99	0	0
Chagas Disease	El Salvador	Americas	Latin America and Caribbean region	2 lower-middle	2 lower middle	910	3450	2010	6218.2	0.00248691	5524.64	0.0100461	99	88.8464	1
Chagas Disease	Equatorial Guinea	Africa	Sub-Saharan Africa region	1 low	4 high	290	12980	2010	696.167	0.000636692	0	0	99	0	0
Chagas Disease	Eritrea	Africa	Sub-Saharan Africa region	..	1 low		380	2010	5741.16	0.00717997	0	0	99	0	0
Chagas Disease	Estonia	Europe	Central and Eastern Europe and Central Asia region	..	4 high		14570	2010	1298.53	0.0011876	0	0	99	0	0
Chagas Disease	Ethiopia	Africa	Sub-Saharan Africa region	1 low	1 low	260	380	2010	87095.3	0.108923	0	0	99	0	0
Chagas Disease	Federated States of Micronesia	Western Pacific	East Asia and Pacific region	..	2 lower middle		2870	2010	103.619	4.14414e-05	0	0	99	0	0
Chagas Disease	Fiji	Western Pacific	East Asia and Pacific region	2 lower-middle	2 lower middle	1790	3650	2010	860.559	0.000344172	0	0	99	0	0
Chagas Disease	Finland	Europe	High-income regions	4 high	4 high	26000	49330	2010	5367.69	0.00490912	0	0	99	0	0
Chagas Disease	France	Europe	High-income regions	4 high	4 high	20660	43790	2010	63230.9	0.0578289	0	0	99	0	0
Chagas Disease	Gabon	Africa	Sub-Saharan Africa region	3 higher-middle	3 higher-middle	4810	8410	2010	1556.22	0.000626632	0	0	99	0	0
Chagas Disease	Georgia	Europe	Central and Eastern Europe and Central Asia region	..	2 lower middle		2680	2010	4388.67	0.00175521	0	0	99	0	0
Chagas Disease	Germany	Europe	High-income regions	4 high	4 high	21330	44780	2010	83017.4	0.075925	0	0	99	0	0
Chagas Disease	Ghana	Africa	Sub-Saharan Africa region	1 low	2 lower middle	400	1250	2010	24262.9	0.00970371	0	0	99	0	0
Chagas Disease	Greece	Europe	High-income regions	3 higher-middle	4 high	9000	27580	2010	11110	0.0101608	0	0	99	0	0
Chagas Disease	Grenada	Americas	Latin America and Caribbean region	2 lower-middle	3 higher-middle	2250	7050	2010	104.677	4.21495e-05	1.48	2.69125e-06	99	1.41387	1
Chagas Disease	Guatemala	Americas	Latin America and Caribbean region	2 lower-middle	2 lower middle	930	2680	2010	14341.6	0.00573577	4647.75	0.00845153	99	32.4075	1
Chagas Disease	Guinea	Africa	Sub-Saharan Africa region	1 low	1 low	430	390	2010	10876	0.0136017	0	0	99	0	0
Chagas Disease	Guinea-Bissau	Africa	Sub-Saharan Africa region	1 low	1 low	210	540	2010	1586.62	0.00198425	0	0	99	0	0
Chagas Disease	Guyana	Americas	Latin America and Caribbean region	1 low	2 lower middle	390	2900	2010	786.126	0.000314403	1041.57	0.001894	99	132.494	1
Chagas Disease	Haiti	Americas	Latin America and Caribbean region	1 low	1 low		650	2010	9896.4	0.0123766	124.91	0.000227138	99	1.26218	1
Chagas Disease	Honduras	Americas	Latin America and Caribbean region	1 low	2 lower middle	690	1920	2010	7621.2	0.00304803	9536.05	0.0173405	99	125.125	1
Chagas Disease	Hungary	Europe	Central and Eastern Europe and Central Asia region	3 higher-middle	4 high		13050	2010	10014.6	0.00915906	0	0	99	0	0
Chagas Disease	Iceland	Europe	High-income regions	4 high	4 high	24680	36710	2010	318.042	0.000290871	0	0	99	0	0
Chagas Disease	India	South-East Asia	South Asia region	1 low	2 lower middle	390	1260	2010	1.20562e+06	0.482178	0	0	99	0	0
Chagas Disease	Indonesia	South-East Asia	East Asia and Pacific region	1 low	2 lower middle	610	2530	2010	240676	0.0962562	0	0	99	0	0
Chagas Disease	Iran	Eastern Mediterranean	North Africa and Middle East region	2 lower-middle	3 higher-middle	2390		2010	74462.3	0.0299832	0	0	99	0	0
Chagas Disease	Iraq	Eastern Mediterranean	North Africa and Middle East region	3 higher-middle	2 lower middle		4420	2010	30962.4	0.0123831	0	0	99	0	0
Chagas Disease	Ireland	Europe	High-income regions	4 high	4 high	12560	44100	2010	4467.56	0.00408589	0	0	99	0	0
Chagas Disease	Israel	Europe	High-income regions	4 high	4 high	10860	29480	2010	7420.37	0.00678643	0	0	99	0	0
Chagas Disease	Italy	Europe	High-income regions	4 high	4 high	18610	37700	2010	60509	0.0553395	0	0	99	0	0
Chagas Disease	Jamaica	Americas	Latin America and Caribbean region	2 lower-middle	3 higher-middle	1790	4590	2010	2741.49	0.00110389	26.56	4.8297e-05	99	0.968818	1
Chagas Disease	Japan	Western Pacific	High-income regions	4 high	4 high	27560	41980	2010	127353	0.116473	0	0	99	0	0
Chagas Disease	Jordan	Eastern Mediterranean	North Africa and Middle East region	2 lower-middle	3 higher-middle	1430	4120	2010	6454.55	0.002599	0	0	99	0	0
Chagas Disease	Kazakhstan	Europe	Central and Eastern Europe and Central Asia region	..	3 higher-middle		7440	2010	15921.1	0.00641083	0	0	99	0	0
Chagas Disease	Kenya	Africa	Sub-Saharan Africa region	1 low	1 low	380	1000	2010	40909.2	0.0511616	0	0	99	0	0
Chagas Disease	Kiribati	Western Pacific	East Asia and Pacific region	2 lower-middle	2 lower middle	720	1890	2010	97.743	3.90914e-05	0	0	99	0	0
Chagas Disease	Kuwait	Eastern Mediterranean	North Africa and Middle East region	4 high	4 high		41540	2010	2991.58	0.002736	0	0	99	0	0
Chagas Disease	Kyrgyzstan	Europe	Central and Eastern Europe and Central Asia region	..	1 low		850	2010	5334.22	0.00667105	0	0	99	0	0
Chagas Disease	Laos	Western Pacific	East Asia and Pacific region	1 low	2 lower middle	190	1000	2010	6395.71	0.0025579	0	0	99	0	0
Chagas Disease	Latvia	Europe	Central and Eastern Europe and Central Asia region	..	3 higher-middle		12720	2010	2090.52	0.000841773	0	0	99	0	0
Chagas Disease	Lebanon	Eastern Mediterranean	North Africa and Middle East region	2 lower-middle	3 higher-middle	1360	8450	2010	4341.09	0.00174799	0	0	99	0	0
Chagas Disease	Lesotho	Africa	Sub-Saharan Africa region	1 low	2 lower middle	550	1160	2010	2008.92	0.000803448	0	0	99	0	0
Chagas Disease	Liberia	Africa	Sub-Saharan Africa region	1 low	1 low		250	2010	3957.99	0.00494992	0	0	99	0	0
Chagas Disease	Libya	Eastern Mediterranean	North Africa and Middle East region	3 higher-middle	3 higher-middle		12250	2010	6040.61	0.00243233	0	0	99	0	0
Chagas Disease	Lithuania	Europe	Central and Eastern Europe and Central Asia region	..	3 higher-middle		12350	2010	3068.46	0.00123555	0	0	99	0	0
Chagas Disease	Luxembourg	Europe	High-income regions	4 high	4 high	26450	69350	2010	507.885	0.000464495	0	0	99	0	0
Chagas Disease	Macedonia	Europe	Central and Eastern Europe and Central Asia region	..	3 higher-middle		4720	2010	2102.22	0.000846483	0	0	99	0	0
Chagas Disease	Madagascar	Africa	Sub-Saharan Africa region	1 low	1 low	240	420	2010	21079.5	0.0263624	0	0	99	0	0
Chagas Disease	Malawi	Africa	Sub-Saharan Africa region	1 low	1 low	180	350	2010	15013.7	0.0187763	0	0	99	0	0
Chagas Disease	Malaysia	Western Pacific	East Asia and Pacific region	2 lower-middle	3 higher-middle	2370	8200	2010	28275.8	0.0113856	0	0	99	0	0
Chagas Disease	Maldives	South-East Asia	East Asia and Pacific region	1 low	3 higher-middle		5960	2010	325.694	0.000131145	0	0	99	0	0
Chagas Disease	Mali	Africa	Sub-Saharan Africa region	1 low	1 low	270	610	2010	13986	0.017491	0	0	99	0	0
Chagas Disease	Malta	Europe	High-income regions	3 higher-middle	4 high	7600	20090	2010	424.738	0.000388452	0	0	99	0	0
Chagas Disease	Mauritania	Africa	Sub-Saharan Africa region	1 low	2 lower middle	490	1140	2010	3609.42	0.00144355	0	0	99	0	0
Chagas Disease	Mauritius	Africa	Sub-Saharan Africa region	2 lower-middle	3 higher-middle	2440	7970	2010	1230.66	0.00049554	0	0	99	0	0
Chagas Disease	Mexico	Americas	Latin America and Caribbean region	3 higher-middle	3 higher-middle	2750	8720	2010	117886	0.0474684	129557	0.235588	2	109.9	1
Chagas Disease	Moldova	Europe	Central and Eastern Europe and Central Asia region	..	2 lower middle		1820	2010	3573.02	0.001429	0	0	99	0	0
Chagas Disease	Mongolia	Western Pacific	Central and Eastern Europe and Central Asia region	2 lower-middle	2 lower middle	1430	2000	2010	2712.74	0.00108493	0	0	99	0	0
Chagas Disease	Montenegro	Europe	Central and Eastern Europe and Central Asia region	..	3 higher-middle		6870	2010	620.078	0.000249682	0	0	99	0	0
Chagas Disease	Morocco	Eastern Mediterranean	North Africa and Middle East region	2 lower-middle	2 lower middle	1100	2830	2010	31642.4	0.0126551	0	0	99	0	0
Chagas Disease	Mozambique	Africa	Sub-Saharan Africa region	1 low	1 low	180	460	2010	23967.3	0.0299738	0	0	99	0	0
Chagas Disease	Myanmar	South-East Asia	East Asia and Pacific region	1 low	1 low			2010	51931.2	0.0649459	0	0	99	0	0
Chagas Disease	Namibia	Africa	Sub-Saharan Africa region	2 lower-middle	3 higher-middle	2020	4350	2010	2178.97	0.000877387	0	0	99	0	0
Chagas Disease	Nepal	South-East Asia	South Asia region	1 low	1 low	210	540	2010	26846	0.033574	0	0	99	0	0
Chagas Disease	Netherlands	Europe	High-income regions	4 high	4 high	20140	53320	2010	16615.2	0.0151958	0	0	99	0	0
Chagas Disease	New Zealand	Western Pacific	High-income regions	4 high	4 high	13640	29390	2010	4368.14	0.00399495	0	0	99	0	0
Chagas Disease	Nicaragua	Americas	Latin America and Caribbean region	2 lower-middle	2 lower middle	310	1480	2010	5822.21	0.00232854	3587.72	0.00652395	99	61.6213	1
Chagas Disease	Niger	Africa	Sub-Saharan Africa region	1 low	1 low	300	360	2010	15893.7	0.0198769	0	0	99	0	0
Chagas Disease	Nigeria	Africa	Sub-Saharan Africa region	1 low	2 lower middle	290	1460	2010	159708	0.0638736	0	0	99	0	0
Chagas Disease	North Korea	South-East Asia	East Asia and Pacific region	2 lower-middle	1 low			2010	24500.5	0.0306407	0	0	99	0	0
Chagas Disease	Norway	Europe	High-income regions	4 high	4 high	26510	88430	2010	4891.25	0.00447338	0	0	99	0	0
Chagas Disease	Oman	Eastern Mediterranean	North Africa and Middle East region	3 higher-middle	4 high	5710	17120	2010	2802.77	0.00256332	0	0	99	0	0
Chagas Disease	Pakistan	Eastern Mediterranean	South Asia region	1 low	2 lower middle	420	1080	2010	173149	0.0692494	0	0	99	0	0
Chagas Disease	Palestine	Europe	North Africa and Middle East region		2 lower middle	#N/A	#N/A	2010	4012.88	0.00160491	0	0	99	0	0
Chagas Disease	Panama	Americas	Latin America and Caribbean region	2 lower-middle	3 higher-middle	2160	8170	2010	3678.13	0.00148104	2483.97	0.00451688	99	67.5335	1
Chagas Disease	Papua New Guinea	Western Pacific	East Asia and Pacific region	2 lower-middle	2 lower middle	820	1290	2010	6858.94	0.00274317	0	0	99	0	0
Chagas Disease	Paraguay	Americas	Latin America and Caribbean region	2 lower-middle	2 lower middle		2930	2010	6459.72	0.0025835	8054.98	0.0146473	99	124.695	1
Chagas Disease	Peru	Americas	Latin America and Caribbean region	2 lower-middle	3 higher-middle	880	4380	2010	29262.8	0.011783	8170.84	0.014858	99	27.9222	1
Chagas Disease	Philippines	Western Pacific	East Asia and Pacific region	2 lower-middle	2 lower middle	720	2750	2010	93444.3	0.0373721	0	0	99	0	0
Chagas Disease	Poland	Europe	Central and Eastern Europe and Central Asia region	2 lower-middle	4 high		12630	2010	38198.8	0.0349353	0	0	99	0	0
Chagas Disease	Portugal	Europe	High-income regions	3 higher-middle	4 high	7140	22930	2010	10589.8	0.00968508	0	0	99	0	0
Chagas Disease	Qatar	Eastern Mediterranean	North Africa and Middle East region	4 high	4 high		65840	2010	1749.71	0.00160023	0	0	99	0	0
Chagas Disease	Romania	Europe	Central and Eastern Europe and Central Asia region	2 lower-middle	3 higher-middle	1710	8430	2010	21861.5	0.00880279	0	0	99	0	0
Chagas Disease	Russia	Europe	Central and Eastern Europe and Central Asia region		3 higher-middle		9980	2010	143618	0.0578295	0	0	99	0	0
Chagas Disease	Rwanda	Africa	Sub-Saharan Africa region	1 low	1 low	350	550	2010	10836.7	0.0135526	0	0	99	0	0
Chagas Disease	Saint Lucia	Americas	Latin America and Caribbean region	2 lower-middle	3 higher-middle	2730	6580	2010	177.397	7.14311e-05	2.09	3.80048e-06	99	1.17815	1
Chagas Disease	Saint Vincent and the Grenadines	Americas	Latin America and Caribbean region	2 lower-middle	3 higher-middle	1740	6030	2010	109.316	4.40174e-05	1.15	2.09117e-06	99	1.052	1
Chagas Disease	Samoa	Western Pacific	East Asia and Pacific region	2 lower-middle	2 lower middle		3220	2010	186.029	7.44005e-05	0	0	99	0	0
Chagas Disease	São Tomé and Príncipe	Africa	Sub-Saharan Africa region	1 low	2 lower middle		1190	2010	178.228	7.12805e-05	0	0	99	0	0
Chagas Disease	Saudi Arabia	Eastern Mediterranean	North Africa and Middle East region	3 higher-middle	4 high	7230	18470	2010	27258.4	0.0249296	0	0	99	0	0
Chagas Disease	Senegal	Africa	Sub-Saharan Africa region	2 lower-middle	2 lower middle	710	1040	2010	12950.6	0.00517945	0	0	99	0	0
Chagas Disease	Serbia	Europe	Central and Eastern Europe and Central Asia region	..	3 higher-middle		5850	2010	9647.11	0.00388453	0	0	99	0	0
Chagas Disease	Seychelles	Africa	Sub-Saharan Africa region	3 higher-middle	3 higher-middle	5000	10190	2010	91.208	3.6726e-05	0	0	99	0	0
Chagas Disease	Sierra Leone	Africa	Sub-Saharan Africa region	1 low	1 low	200	470	2010	5751.98	0.0071935	0	0	99	0	0
Chagas Disease	Singapore	Western Pacific	High-income regions	4 high	4 high	12040	44790	2010	5078.97	0.00464506	0	0	99	0	0
Chagas Disease	Slovakia	Europe	Central and Eastern Europe and Central Asia region	..	4 high		17130	2010	5433.44	0.00496924	0	0	99	0	0
Chagas Disease	Slovenia	Europe	Central and Eastern Europe and Central Asia region	..	4 high		24540	2010	2054.23	0.00187873	0	0	99	0	0
Chagas Disease	Solomon Islands	Western Pacific	East Asia and Pacific region	1 low	2 lower middle		910	2010	526.447	0.000210547	0	0	99	0	0
Chagas Disease	Somalia	Eastern Mediterranean	Sub-Saharan Africa region	1 low	1 low	150		2010	9636.17	0.0120511	0	0	99	0	0
Chagas Disease	South Africa	Africa	Sub-Saharan Africa region	3 higher-middle	3 higher-middle	3390	6240	2010	51452.4	0.0207179	0	0	99	0	0
Chagas Disease	South Korea	Western Pacific	High-income regions	3 higher-middle	4 high	6480	21320	2010	48453.9	0.0443144	0	0	99	0	0
Chagas Disease	Spain	Europe	High-income regions	4 high	4 high	12220	32130	2010	46182	0.0422366	0	0	99	0	0
Chagas Disease	Sri Lanka	South-East Asia	East Asia and Pacific region	1 low	2 lower middle	470	2260	2010	20758.8	0.00830227	0	0	99	0	0
Chagas Disease	Sudan	Eastern Mediterranean	Sub-Saharan Africa region	1 low	2 lower middle	530	1200	2010	35652	0.0182344	0	0	99	0	0
Chagas Disease	Suriname	Americas	Latin America and Caribbean region	3 higher-middle	3 higher-middle	1430	7900	2010	524.96	0.000211382	5.38	9.78306e-06	99	1.02484	1
Chagas Disease	Swaziland	Africa	Sub-Saharan Africa region	2 lower-middle	2 lower middle	1230	2600	2010	1193.15	0.000477188	0	0	99	0	0
Chagas Disease	Sweden	Europe	High-income regions	4 high	4 high	27760	53810	2010	9382.3	0.00858074	0	0	99	0	0
Chagas Disease	Switzerland	Europe	High-income regions	4 high	4 high	36900	77360	2010	7830.53	0.00716155	0	0	99	0	0
Chagas Disease	Syria	Eastern Mediterranean	North Africa and Middle East region	2 lower-middle	2 lower middle	910		2010	21532.6	0.00861177	0	0	99	0	0
Chagas Disease	Tajikistan	Europe	Central and Eastern Europe and Central Asia region	..	1 low		730	2010	7627.33	0.00953884	0	0	99	0	0
Chagas Disease	Tanzania	Africa	Sub-Saharan Africa region	1 low	1 low	200	690	2010	44973.3	0.0562443	0	0	99	0	0
Chagas Disease	Thailand	South-East Asia	East Asia and Pacific region	2 lower-middle	3 higher-middle	1490	4300	2010	66402.3	0.0267377	0	0	99	0	0
Chagas Disease	The Bahamas	Americas	Latin America and Caribbean region	4 high	4 high	14040	21660	2010	360.498	0.0003297	3.12	5.67345e-06	99	0.865469	1
Chagas Disease	The Gambia	Africa	Sub-Saharan Africa region	1 low	1 low	320	580	2010	1680.64	0.00210183	0	0	99	0	0
Chagas Disease	Timor-Leste	South-East Asia	East Asia and Pacific region	..	2 lower middle		3000	2010	1079.45	0.000431715	0	0	99	0	0
Chagas Disease	Togo	Africa	Sub-Saharan Africa region	1 low	1 low	400	450	2010	6306.01	0.00788639	0	0	99	0	0
Chagas Disease	Tonga	Western Pacific	East Asia and Pacific region	2 lower-middle	2 lower middle	1220	3480	2010	104.098	4.1633e-05	0	0	99	0	0
Chagas Disease	Trinidad and Tobago	Americas	Latin America and Caribbean region	3 higher-middle	4 high	3710	15660	2010	1328.09	0.00121463	14.74	2.68034e-05	99	1.10986	1
Chagas Disease	Tunisia	Eastern Mediterranean	North Africa and Middle East region	2 lower-middle	3 higher-middle	1430	4160	2010	10631.8	0.00428104	0	0	99	0	0
Chagas Disease	Turkey	Europe	North Africa and Middle East region	2 lower-middle	3 higher-middle	2300	9950	2010	72137.5	0.0290471	0	0	99	0	0
Chagas Disease	Turkmenistan	Europe	Central and Eastern Europe and Central Asia region	..	2 lower middle		4070	2010	5041.99	0.0020165	0	0	99	0	0
Chagas Disease	Uganda	Africa	Sub-Saharan Africa region	1 low	1 low	320	530	2010	33987.2	0.0425049	0	0	99	0	0
Chagas Disease	Ukraine	Europe	Central and Eastern Europe and Central Asia region	..	2 lower middle	1610	2990	2010	46050.2	0.0184173	0	0	99	0	0
Chagas Disease	United Arab Emirates	Eastern Mediterranean	North Africa and Middle East region	4 high	4 high		34140	2010	8441.54	0.00772035	0	0	99	0	0
Chagas Disease	United Kingdom	Europe	High-income regions	4 high	4 high	17160	40470	2010	62066.4	0.0567639	0	0	99	0	0
Chagas Disease	United States	Americas	High-income regions	4 high	4 high	24150	48950	2010	312247	0.285571	0	0	99	0	0
Chagas Disease	Uruguay	Americas	Latin America and Caribbean region	3 higher-middle	3 higher-middle	2840	10390	2010	3371.98	0.00135777	2355.58	0.00428342	99	69.8574	1
Chagas Disease	Uzbekistan	Europe	Central and Eastern Europe and Central Asia region	..	2 lower middle		1300	2010	27769.3	0.011106	0	0	99	0	0
Chagas Disease	Vanuatu	Western Pacific	East Asia and Pacific region	2 lower-middle	2 lower middle	1200	2700	2010	236.299	9.45055e-05	0	0	99	0	0
Chagas Disease	Venezuela	Americas	Latin America and Caribbean region	3 higher-middle	3 higher-middle	2560	11530	2010	29043.3	0.0116946	23019.5	0.0418589	4	79.2593	1
Chagas Disease	Vietnam	Western Pacific	East Asia and Pacific region	1 low	2 lower middle	130	1270	2010	89047.4	0.0356136	0	0	99	0	0
Chagas Disease	Yemen	Eastern Mediterranean	North Africa and Middle East region	2 lower-middle	2 lower middle		1250	2010	22763	0.00910384	0	0	99	0	0
Chagas Disease	Zambia	Africa	Sub-Saharan Africa region	1 low	2 lower middle	430	1310	2010	13217	0.005286	0	0	99	0	0
Chagas Disease	Zimbabwe	Africa	Sub-Saharan Africa region	2 lower-middle	1 low	860	520	2010	13077	0.0163543	0	0	99	0	0
HAT	Afghanistan	Eastern Mediterranean	South Asia region	1 low	1 low		520	2010	28397.8	0.0355147	0	0	99	0	0
HAT	Albania	Europe	Central and Eastern Europe and Central Asia region	2 lower-middle	3 higher-middle	680	4360	2010	3150.14	0.00126844	0	0	99	0	0
HAT	Algeria	Africa	North Africa and Middle East region	2 lower-middle	3 higher-middle	2360	4470	2010	37062.8	0.0149238	0	0	99	0	0
HAT	Angola	Africa	Sub-Saharan Africa region	2 lower-middle	2 lower middle	550	3550	2010	19549.1	0.00781848	9342.93	0.0166761	99	47.7921	1
HAT	Antigua and Barbuda	Americas	Latin America and Caribbean region	3 higher-middle	3 higher-middle	5740	12620	2010	87.233	3.51254e-05	0	0	99	0	0
HAT	Argentina	Americas	Latin America and Caribbean region	2 lower-middle	3 higher-middle	3170	10600	2010	40374.2	0.0162572	0	0	99	0	0
HAT	Armenia	Europe	Central and Eastern Europe and Central Asia region	..	2 lower middle		3370	2010	2963.5	0.00118522	0	0	99	0	0
HAT	Australia	Western Pacific	High-income regions	4 high	4 high	17340	46490	2010	22404.5	0.0204904	0	0	99	0	0
HAT	Austria	Europe	High-income regions	4 high	4 high	20560	49340	2010	8401.92	0.00768413	0	0	99	0	0
HAT	Azerbaijan	Europe	Central and Eastern Europe and Central Asia region	..	3 higher-middle		5370	2010	9094.72	0.0036621	0	0	99	0	0
HAT	Bahrain	Eastern Mediterranean	North Africa and Middle East region	3 higher-middle	4 high	7220	18660	2010	1251.51	0.00114459	0	0	99	0	0
HAT	Bangladesh	South-East Asia	South Asia region	1 low	1 low	300	780	2010	151125	0.189	0	0	99	0	0
HAT	Barbados	Americas	Latin America and Caribbean region	3 higher-middle	4 high	6790	15800	2010	280.396	0.000256441	0	0	99	0	0
HAT	Belarus	Europe	Central and Eastern Europe and Central Asia region	..	3 higher-middle		5990	2010	9491.07	0.00382169	0	0	99	0	0
HAT	Belgium	Europe	High-income regions	4 high	4 high	19370	47200	2010	10941.3	0.0100065	0	0	99	0	0
HAT	Belize	Americas	Latin America and Caribbean region	2 lower-middle	2 lower middle	2230	3970	2010	308.595	0.00012342	0	0	99	0	0
HAT	Benin	Africa	Sub-Saharan Africa region	1 low	1 low	360	710	2010	9509.8	0.0118931	0	0	99	0	0
HAT	Bhutan	South-East Asia	South Asia region	1 low	2 lower middle	580	1990	2010	716.939	0.000286733	0	0	99	0	0
HAT	Bolivia	Americas	Latin America and Caribbean region	2 lower-middle	2 lower middle	720	1810	2010	10156.6	0.00406203	0	0	99	0	0
HAT	Bosnia and Herzegovina	Europe	Central and Eastern Europe and Central Asia region	..	3 higher-middle		4690	2010	3845.93	0.00154861	0	0	99	0	0
HAT	Botswana	Africa	Sub-Saharan Africa region	2 lower-middle	3 higher-middle	2540	5480	2010	1969.34	0.000792979	0	0	99	0	0
HAT	Brazil	Americas	Latin America and Caribbean region	3 higher-middle	3 higher-middle	2710	9640	2010	195210	0.0786037	0	0	99	0	0
HAT	Brunei	Western Pacific	High-income regions	4 high	4 high	12550		2010	400.569	0.000366347	0	0	99	0	0
HAT	Bulgaria	Europe	Central and Eastern Europe and Central Asia region	2 lower-middle	3 higher-middle	2260	6630	2010	7389.17	0.00297534	0	0	99	0	0
HAT	Burkina Faso	Africa	Sub-Saharan Africa region	1 low	1 low	330	610	2010	15540.3	0.0194349	0	0	99	0	0
HAT	Burundi	Africa	Sub-Saharan Africa region	1 low	1 low	210	200	2010	9232.75	0.0115466	0	0	99	0	0
HAT	Cambodia	Western Pacific	East Asia and Pacific region	1 low	1 low		740	2010	14364.9	0.017965	0	0	99	0	0
HAT	Cameroon	Africa	Sub-Saharan Africa region	2 lower-middle	2 lower middle	920	1170	2010	20624.3	0.0082485	3381.55	0.0060357	99	16.3959	1
HAT	Canada	Americas	High-income regions	4 high	4 high	20430	44450	2010	34126.2	0.0312107	0	0	99	0	0
HAT	Cape Verde	Africa	Sub-Saharan Africa region	2 lower-middle	2 lower middle	890	3410	2010	487.601	0.000195011	0	0	99	0	0
HAT	Central African Republic	Africa	Sub-Saharan Africa region	1 low	1 low	460	470	2010	4349.92	0.00544007	87394.2	0.155989	2	2009.1	1
HAT	Chad	Africa	Sub-Saharan Africa region	1 low	1 low	270	910	2010	11720.8	0.0146582	77336.1	0.138036	3	659.82	1
HAT	Chile	Americas	Latin America and Caribbean region	2 lower-middle	3 higher-middle	2260	10800	2010	17150.8	0.00690596	0	0	99	0	0
HAT	China	Western Pacific	East Asia and Pacific region	1 low	3 higher-middle	330	4300	2010	1.35982e+06	0.547549	0	0	99	0	0
HAT	Colombia	Americas	Latin America and Caribbean region	2 lower-middle	3 higher-middle	1220	5540	2010	46444.8	0.0187016	0	0	99	0	0
HAT	Comoros	Africa	Sub-Saharan Africa region	1 low	1 low	560	780	2010	683.081	0.000854271	0	0	99	0	0
HAT	Congo	Africa	Sub-Saharan Africa region	2 lower-middle	2 lower middle	920	2230	2010	4111.71	0.00164444	2533.01	0.00452115	99	61.6047	1
HAT	Costa Rica	Americas	Latin America and Caribbean region	2 lower-middle	3 higher-middle	2320	7100	2010	4669.69	0.00188031	0	0	99	0	0
HAT	Côte d’Ivoire	Africa	Sub-Saharan Africa region	2 lower-middle	2 lower middle	760	1210	2010	18976.6	0.0075895	834.4	0.00148931	99	4.397	1
HAT	Croatia	Europe	Central and Eastern Europe and Central Asia region	..	4 high		13740	2010	4338.03	0.00396742	0	0	99	0	0
HAT	Cuba	Americas	Latin America and Caribbean region	2 lower-middle	3 higher-middle	2660	5570	2010	11281.8	0.00454274	0	0	99	0	0
HAT	Cyprus	Europe	High-income regions	4 high	4 high	9510	30690	2010	1103.68	0.00100939	0	0	99	0	0
HAT	Czech Republic	Europe	Central and Eastern Europe and Central Asia region	..	4 high		19210	2010	10553.7	0.00965207	0	0	99	0	0
HAT	Democratic Republic of the Congo	Africa	Sub-Saharan Africa region	1 low	1 low	240	300	2010	62191.2	0.0777771	290042	0.517693	1	466.371	1
HAT	Denmark	Europe	High-income regions	4 high	4 high	24530	60820	2010	5550.96	0.00507673	0	0	99	0	0
HAT	Djibouti	Eastern Mediterranean	Sub-Saharan Africa region	2 lower-middle	2 lower middle			2010	834.036	0.000333565	0	0	99	0	0
HAT	Dominican Republic	Americas	Latin America and Caribbean region	2 lower-middle	3 higher-middle	870	5180	2010	10016.8	0.00403338	0	0	99	0	0
HAT	Ecuador	Americas	Latin America and Caribbean region	2 lower-middle	3 higher-middle	1370	4410	2010	15001.1	0.00604036	0	0	99	0	0
HAT	Egypt	Eastern Mediterranean	North Africa and Middle East region	1 low	2 lower middle	750	2390	2010	78075.7	0.0312256	0	0	99	0	0
HAT	El Salvador	Americas	Latin America and Caribbean region	2 lower-middle	2 lower middle	910	3450	2010	6218.2	0.00248691	0	0	99	0	0
HAT	Equatorial Guinea	Africa	Sub-Saharan Africa region	1 low	4 high	290	12980	2010	696.167	0.000636692	534.97	0.000954863	99	76.8451	1
HAT	Eritrea	Africa	Sub-Saharan Africa region	..	1 low		380	2010	5741.16	0.00717997	0	0	99	0	0
HAT	Estonia	Europe	Central and Eastern Europe and Central Asia region	..	4 high		14570	2010	1298.53	0.0011876	0	0	99	0	0
HAT	Ethiopia	Africa	Sub-Saharan Africa region	1 low	1 low	260	380	2010	87095.3	0.108923	0	0	99	0	0
HAT	Federated States of Micronesia	Western Pacific	East Asia and Pacific region	..	2 lower middle		2870	2010	103.619	4.14414e-05	0	0	99	0	0
HAT	Fiji	Western Pacific	East Asia and Pacific region	2 lower-middle	2 lower middle	1790	3650	2010	860.559	0.000344172	0	0	99	0	0
HAT	Finland	Europe	High-income regions	4 high	4 high	26000	49330	2010	5367.69	0.00490912	0	0	99	0	0
HAT	France	Europe	High-income regions	4 high	4 high	20660	43790	2010	63230.9	0.0578289	0	0	99	0	0
HAT	Gabon	Africa	Sub-Saharan Africa region	3 higher-middle	3 higher-middle	4810	8410	2010	1556.22	0.000626632	1424.5	0.00254258	99	91.5358	1
HAT	Georgia	Europe	Central and Eastern Europe and Central Asia region	..	2 lower middle		2680	2010	4388.67	0.00175521	0	0	99	0	0
HAT	Germany	Europe	High-income regions	4 high	4 high	21330	44780	2010	83017.4	0.075925	0	0	99	0	0
HAT	Ghana	Africa	Sub-Saharan Africa region	1 low	2 lower middle	400	1250	2010	24262.9	0.00970371	0	0	99	0	0
HAT	Greece	Europe	High-income regions	3 higher-middle	4 high	9000	27580	2010	11110	0.0101608	0	0	99	0	0
HAT	Grenada	Americas	Latin America and Caribbean region	2 lower-middle	3 higher-middle	2250	7050	2010	104.677	4.21495e-05	0	0	99	0	0
HAT	Guatemala	Americas	Latin America and Caribbean region	2 lower-middle	2 lower middle	930	2680	2010	14341.6	0.00573577	0	0	99	0	0
HAT	Guinea	Africa	Sub-Saharan Africa region	1 low	1 low	430	390	2010	10876	0.0136017	16268.9	0.0290382	99	149.585	1
HAT	Guinea-Bissau	Africa	Sub-Saharan Africa region	1 low	1 low	210	540	2010	1586.62	0.00198425	0	0	99	0	0
HAT	Guyana	Americas	Latin America and Caribbean region	1 low	2 lower middle	390	2900	2010	786.126	0.000314403	0	0	99	0	0
HAT	Haiti	Americas	Latin America and Caribbean region	1 low	1 low		650	2010	9896.4	0.0123766	0	0	99	0	0
HAT	Honduras	Americas	Latin America and Caribbean region	1 low	2 lower middle	690	1920	2010	7621.2	0.00304803	0	0	99	0	0
HAT	Hungary	Europe	Central and Eastern Europe and Central Asia region	3 higher-middle	4 high		13050	2010	10014.6	0.00915906	0	0	99	0	0
HAT	Iceland	Europe	High-income regions	4 high	4 high	24680	36710	2010	318.042	0.000290871	0	0	99	0	0
HAT	India	South-East Asia	South Asia region	1 low	2 lower middle	390	1260	2010	1.20562e+06	0.482178	0	0	99	0	0
HAT	Indonesia	South-East Asia	East Asia and Pacific region	1 low	2 lower middle	610	2530	2010	240676	0.0962562	0	0	99	0	0
HAT	Iran	Eastern Mediterranean	North Africa and Middle East region	2 lower-middle	3 higher-middle	2390		2010	74462.3	0.0299832	0	0	99	0	0
HAT	Iraq	Eastern Mediterranean	North Africa and Middle East region	3 higher-middle	2 lower middle		4420	2010	30962.4	0.0123831	0	0	99	0	0
HAT	Ireland	Europe	High-income regions	4 high	4 high	12560	44100	2010	4467.56	0.00408589	0	0	99	0	0
HAT	Israel	Europe	High-income regions	4 high	4 high	10860	29480	2010	7420.37	0.00678643	0	0	99	0	0
HAT	Italy	Europe	High-income regions	4 high	4 high	18610	37700	2010	60509	0.0553395	0	0	99	0	0
HAT	Jamaica	Americas	Latin America and Caribbean region	2 lower-middle	3 higher-middle	1790	4590	2010	2741.49	0.00110389	0	0	99	0	0
HAT	Japan	Western Pacific	High-income regions	4 high	4 high	27560	41980	2010	127353	0.116473	0	0	99	0	0
HAT	Jordan	Eastern Mediterranean	North Africa and Middle East region	2 lower-middle	3 higher-middle	1430	4120	2010	6454.55	0.002599	0	0	99	0	0
HAT	Kazakhstan	Europe	Central and Eastern Europe and Central Asia region	..	3 higher-middle		7440	2010	15921.1	0.00641083	0	0	99	0	0
HAT	Kenya	Africa	Sub-Saharan Africa region	1 low	1 low	380	1000	2010	40909.2	0.0511616	1692.01	0.00302005	99	4.13601	1
HAT	Kiribati	Western Pacific	East Asia and Pacific region	2 lower-middle	2 lower middle	720	1890	2010	97.743	3.90914e-05	0	0	99	0	0
HAT	Kuwait	Eastern Mediterranean	North Africa and Middle East region	4 high	4 high		41540	2010	2991.58	0.002736	0	0	99	0	0
HAT	Kyrgyzstan	Europe	Central and Eastern Europe and Central Asia region	..	1 low		850	2010	5334.22	0.00667105	0	0	99	0	0
HAT	Laos	Western Pacific	East Asia and Pacific region	1 low	2 lower middle	190	1000	2010	6395.71	0.0025579	0	0	99	0	0
HAT	Latvia	Europe	Central and Eastern Europe and Central Asia region	..	3 higher-middle		12720	2010	2090.52	0.000841773	0	0	99	0	0
HAT	Lebanon	Eastern Mediterranean	North Africa and Middle East region	2 lower-middle	3 higher-middle	1360	8450	2010	4341.09	0.00174799	0	0	99	0	0
HAT	Lesotho	Africa	Sub-Saharan Africa region	1 low	2 lower middle	550	1160	2010	2008.92	0.000803448	0	0	99	0	0
HAT	Liberia	Africa	Sub-Saharan Africa region	1 low	1 low		250	2010	3957.99	0.00494992	0	0	99	0	0
HAT	Libya	Eastern Mediterranean	North Africa and Middle East region	3 higher-middle	3 higher-middle		12250	2010	6040.61	0.00243233	0	0	99	0	0
HAT	Lithuania	Europe	Central and Eastern Europe and Central Asia region	..	3 higher-middle		12350	2010	3068.46	0.00123555	0	0	99	0	0
HAT	Luxembourg	Europe	High-income regions	4 high	4 high	26450	69350	2010	507.885	0.000464495	0	0	99	0	0
HAT	Macedonia	Europe	Central and Eastern Europe and Central Asia region	..	3 higher-middle		4720	2010	2102.22	0.000846483	0	0	99	0	0
HAT	Madagascar	Africa	Sub-Saharan Africa region	1 low	1 low	240	420	2010	21079.5	0.0263624	0	0	99	0	0
HAT	Malawi	Africa	Sub-Saharan Africa region	1 low	1 low	180	350	2010	15013.7	0.0187763	11528.4	0.0205769	99	76.7856	1
HAT	Malaysia	Western Pacific	East Asia and Pacific region	2 lower-middle	3 higher-middle	2370	8200	2010	28275.8	0.0113856	0	0	99	0	0
HAT	Maldives	South-East Asia	East Asia and Pacific region	1 low	3 higher-middle		5960	2010	325.694	0.000131145	0	0	99	0	0
HAT	Mali	Africa	Sub-Saharan Africa region	1 low	1 low	270	610	2010	13986	0.017491	0	0	99	0	0
HAT	Malta	Europe	High-income regions	3 higher-middle	4 high	7600	20090	2010	424.738	0.000388452	0	0	99	0	0
HAT	Mauritania	Africa	Sub-Saharan Africa region	1 low	2 lower middle	490	1140	2010	3609.42	0.00144355	0	0	99	0	0
HAT	Mauritius	Africa	Sub-Saharan Africa region	2 lower-middle	3 higher-middle	2440	7970	2010	1230.66	0.00049554	0	0	99	0	0
HAT	Mexico	Americas	Latin America and Caribbean region	3 higher-middle	3 higher-middle	2750	8720	2010	117886	0.0474684	0	0	99	0	0
HAT	Moldova	Europe	Central and Eastern Europe and Central Asia region	..	2 lower middle		1820	2010	3573.02	0.001429	0	0	99	0	0
HAT	Mongolia	Western Pacific	Central and Eastern Europe and Central Asia region	2 lower-middle	2 lower middle	1430	2000	2010	2712.74	0.00108493	0	0	99	0	0
HAT	Montenegro	Europe	Central and Eastern Europe and Central Asia region	..	3 higher-middle		6870	2010	620.078	0.000249682	0	0	99	0	0
HAT	Morocco	Eastern Mediterranean	North Africa and Middle East region	2 lower-middle	2 lower middle	1100	2830	2010	31642.4	0.0126551	0	0	99	0	0
HAT	Mozambique	Africa	Sub-Saharan Africa region	1 low	1 low	180	460	2010	23967.3	0.0299738	0	0	99	0	0
HAT	Myanmar	South-East Asia	East Asia and Pacific region	1 low	1 low			2010	51931.2	0.0649459	0	0	99	0	0
HAT	Namibia	Africa	Sub-Saharan Africa region	2 lower-middle	3 higher-middle	2020	4350	2010	2178.97	0.000877387	0	0	99	0	0
HAT	Nepal	South-East Asia	South Asia region	1 low	1 low	210	540	2010	26846	0.033574	0	0	99	0	0
HAT	Netherlands	Europe	High-income regions	4 high	4 high	20140	53320	2010	16615.2	0.0151958	0	0	99	0	0
HAT	New Zealand	Western Pacific	High-income regions	4 high	4 high	13640	29390	2010	4368.14	0.00399495	0	0	99	0	0
HAT	Nicaragua	Americas	Latin America and Caribbean region	2 lower-middle	2 lower middle	310	1480	2010	5822.21	0.00232854	0	0	99	0	0
HAT	Niger	Africa	Sub-Saharan Africa region	1 low	1 low	300	360	2010	15893.7	0.0198769	0	0	99	0	0
HAT	Nigeria	Africa	Sub-Saharan Africa region	1 low	2 lower middle	290	1460	2010	159708	0.0638736	0	0	99	0	0
HAT	North Korea	South-East Asia	East Asia and Pacific region	2 lower-middle	1 low			2010	24500.5	0.0306407	0	0	99	0	0
HAT	Norway	Europe	High-income regions	4 high	4 high	26510	88430	2010	4891.25	0.00447338	0	0	99	0	0
HAT	Oman	Eastern Mediterranean	North Africa and Middle East region	3 higher-middle	4 high	5710	17120	2010	2802.77	0.00256332	0	0	99	0	0
HAT	Pakistan	Eastern Mediterranean	South Asia region	1 low	2 lower middle	420	1080	2010	173149	0.0692494	0	0	99	0	0
HAT	Palestine	Europe	North Africa and Middle East region		2 lower middle	#N/A	#N/A	2010	4012.88	0.00160491	0	0	99	0	0
HAT	Panama	Americas	Latin America and Caribbean region	2 lower-middle	3 higher-middle	2160	8170	2010	3678.13	0.00148104	0	0	99	0	0
HAT	Papua New Guinea	Western Pacific	East Asia and Pacific region	2 lower-middle	2 lower middle	820	1290	2010	6858.94	0.00274317	0	0	99	0	0
HAT	Paraguay	Americas	Latin America and Caribbean region	2 lower-middle	2 lower middle		2930	2010	6459.72	0.0025835	0	0	99	0	0
HAT	Peru	Americas	Latin America and Caribbean region	2 lower-middle	3 higher-middle	880	4380	2010	29262.8	0.011783	0	0	99	0	0
HAT	Philippines	Western Pacific	East Asia and Pacific region	2 lower-middle	2 lower middle	720	2750	2010	93444.3	0.0373721	0	0	99	0	0
HAT	Poland	Europe	Central and Eastern Europe and Central Asia region	2 lower-middle	4 high		12630	2010	38198.8	0.0349353	0	0	99	0	0
HAT	Portugal	Europe	High-income regions	3 higher-middle	4 high	7140	22930	2010	10589.8	0.00968508	0	0	99	0	0
HAT	Qatar	Eastern Mediterranean	North Africa and Middle East region	4 high	4 high		65840	2010	1749.71	0.00160023	0	0	99	0	0
HAT	Romania	Europe	Central and Eastern Europe and Central Asia region	2 lower-middle	3 higher-middle	1710	8430	2010	21861.5	0.00880279	0	0	99	0	0
HAT	Russia	Europe	Central and Eastern Europe and Central Asia region		3 higher-middle		9980	2010	143618	0.0578295	0	0	99	0	0
HAT	Rwanda	Africa	Sub-Saharan Africa region	1 low	1 low	350	550	2010	10836.7	0.0135526	0	0	99	0	0
HAT	Saint Lucia	Americas	Latin America and Caribbean region	2 lower-middle	3 higher-middle	2730	6580	2010	177.397	7.14311e-05	0	0	99	0	0
HAT	Saint Vincent and the Grenadines	Americas	Latin America and Caribbean region	2 lower-middle	3 higher-middle	1740	6030	2010	109.316	4.40174e-05	0	0	99	0	0
HAT	Samoa	Western Pacific	East Asia and Pacific region	2 lower-middle	2 lower middle		3220	2010	186.029	7.44005e-05	0	0	99	0	0
HAT	São Tomé and Príncipe	Africa	Sub-Saharan Africa region	1 low	2 lower middle		1190	2010	178.228	7.12805e-05	0	0	99	0	0
HAT	Saudi Arabia	Eastern Mediterranean	North Africa and Middle East region	3 higher-middle	4 high	7230	18470	2010	27258.4	0.0249296	0	0	99	0	0
HAT	Senegal	Africa	Sub-Saharan Africa region	2 lower-middle	2 lower middle	710	1040	2010	12950.6	0.00517945	0	0	99	0	0
HAT	Serbia	Europe	Central and Eastern Europe and Central Asia region	..	3 higher-middle		5850	2010	9647.11	0.00388453	0	0	99	0	0
HAT	Seychelles	Africa	Sub-Saharan Africa region	3 higher-middle	3 higher-middle	5000	10190	2010	91.208	3.6726e-05	0	0	99	0	0
HAT	Sierra Leone	Africa	Sub-Saharan Africa region	1 low	1 low	200	470	2010	5751.98	0.0071935	0	0	99	0	0
HAT	Singapore	Western Pacific	High-income regions	4 high	4 high	12040	44790	2010	5078.97	0.00464506	0	0	99	0	0
HAT	Slovakia	Europe	Central and Eastern Europe and Central Asia region	..	4 high		17130	2010	5433.44	0.00496924	0	0	99	0	0
HAT	Slovenia	Europe	Central and Eastern Europe and Central Asia region	..	4 high		24540	2010	2054.23	0.00187873	0	0	99	0	0
HAT	Solomon Islands	Western Pacific	East Asia and Pacific region	1 low	2 lower middle		910	2010	526.447	0.000210547	0	0	99	0	0
HAT	Somalia	Eastern Mediterranean	Sub-Saharan Africa region	1 low	1 low	150		2010	9636.17	0.0120511	0	0	99	0	0
HAT	South Africa	Africa	Sub-Saharan Africa region	3 higher-middle	3 higher-middle	3390	6240	2010	51452.4	0.0207179	0	0	99	0	0
HAT	South Korea	Western Pacific	High-income regions	3 higher-middle	4 high	6480	21320	2010	48453.9	0.0443144	0	0	99	0	0
HAT	Spain	Europe	High-income regions	4 high	4 high	12220	32130	2010	46182	0.0422366	0	0	99	0	0
HAT	Sri Lanka	South-East Asia	East Asia and Pacific region	1 low	2 lower middle	470	2260	2010	20758.8	0.00830227	0	0	99	0	0
HAT	Sudan	Eastern Mediterranean	Sub-Saharan Africa region	1 low	2 lower middle	530	1200	2010	35652	0.0182344	25130.1	0.0448545	5	70.4872	1
HAT	Suriname	Americas	Latin America and Caribbean region	3 higher-middle	3 higher-middle	1430	7900	2010	524.96	0.000211382	0	0	99	0	0
HAT	Swaziland	Africa	Sub-Saharan Africa region	2 lower-middle	2 lower middle	1230	2600	2010	1193.15	0.000477188	0	0	99	0	0
HAT	Sweden	Europe	High-income regions	4 high	4 high	27760	53810	2010	9382.3	0.00858074	0	0	99	0	0
HAT	Switzerland	Europe	High-income regions	4 high	4 high	36900	77360	2010	7830.53	0.00716155	0	0	99	0	0
HAT	Syria	Eastern Mediterranean	North Africa and Middle East region	2 lower-middle	2 lower middle	910		2010	21532.6	0.00861177	0	0	99	0	0
HAT	Tajikistan	Europe	Central and Eastern Europe and Central Asia region	..	1 low		730	2010	7627.33	0.00953884	0	0	99	0	0
HAT	Tanzania	Africa	Sub-Saharan Africa region	1 low	1 low	200	690	2010	44973.3	0.0562443	876.03	0.00156362	99	1.94789	1
HAT	Thailand	South-East Asia	East Asia and Pacific region	2 lower-middle	3 higher-middle	1490	4300	2010	66402.3	0.0267377	0	0	99	0	0
HAT	The Bahamas	Americas	Latin America and Caribbean region	4 high	4 high	14040	21660	2010	360.498	0.0003297	0	0	99	0	0
HAT	The Gambia	Africa	Sub-Saharan Africa region	1 low	1 low	320	580	2010	1680.64	0.00210183	0	0	99	0	0
HAT	Timor-Leste	South-East Asia	East Asia and Pacific region	..	2 lower middle		3000	2010	1079.45	0.000431715	0	0	99	0	0
HAT	Togo	Africa	Sub-Saharan Africa region	1 low	1 low	400	450	2010	6306.01	0.00788639	0	0	99	0	0
HAT	Tonga	Western Pacific	East Asia and Pacific region	2 lower-middle	2 lower middle	1220	3480	2010	104.098	4.1633e-05	0	0	99	0	0
HAT	Trinidad and Tobago	Americas	Latin America and Caribbean region	3 higher-middle	4 high	3710	15660	2010	1328.09	0.00121463	0	0	99	0	0
HAT	Tunisia	Eastern Mediterranean	North Africa and Middle East region	2 lower-middle	3 higher-middle	1430	4160	2010	10631.8	0.00428104	0	0	99	0	0
HAT	Turkey	Europe	North Africa and Middle East region	2 lower-middle	3 higher-middle	2300	9950	2010	72137.5	0.0290471	0	0	99	0	0
[truncated: 2,942 more rows]
